# Supplementary material for: Nurses' adverse event reporting attitudes and related factors: a cross-sectional study in maternal and child specialized hospitals in China
Source: Front Public Health. 2024 Dec 6;12:1434387. doi: 10.3389/fpubh.2024.1434387 (PMC11659206; doi:10.3389/fpubh.2024.1434387)
Supplement: Supplementary file 1 [file Table_1.xlsx]

## Sheet: 总表整理
NO.	1	2	3	4	5	6	7	8	9	10	11	12	13.1	13.2	13.4	13.3	13.5	13.6	13.7	13.12	13.8	13.13	13.16	13.17	13.18	13.21	13.23	13.24	13.9	13.1	13.11	13.14	13.15	13.19	13.20	13.22	13.25
1	3	1	2	1	2	0	2	0	2	1	1	1	1	1	3	3	3	3	3	3	1	1	1	1	3	3	3	1	3	3	1	3	3	3	3	3	3
2	2	1	2	1	4	0	2	0	3	1	1	1	1	3	1	3	3	3	3	3	1	1	1	1	3	3	1	1	3	3	1	3	3	3	3	3	3
3	2	1	2	1	2	0	0	0	3	1	1	1	1	1	1	3	3	3	3	3	1	1	1	1	3	3	3	1	3	3	3	3	1	3	1	3	3
4	1	1	2	1	0	0	1	0	2	0	1	1	2	2	2	4	2	3	3	3	2	2	2	2	3	3	3	2	3	3	3	3	2	3	2	3	3
5	0	1	1	1	0	0	0	0	1	1	0	0	1	1	2	1	1	3	1	3	1	1	1	1	3	3	1	1	4	3	3	3	3	2	3	3	3
6	0	1	1	1	0	0	0	0	1	0	1	0	2	1	1	4	2	4	4	4	1	1	1	1	4	4	4	1	4	4	4	4	4	4	4	4	4
7	2	1	2	1	7	0	0	0	2	0	1	0	2	2	1	3	3	3	3	3	2	2	2	2	3	3	3	3	3	3	2	3	2	3	3	3	3
8	1	1	2	1	5	1	0	0	1	1	1	1	3	1	1	3	3	3	3	3	1	1	1	1	1	3	3	3	2	4	3	3	2	3	4	4	4
9	4	1	2	3	7	0	3	1	4	0	1	1	1	1	1	1	3	1	3	3	1	1	1	1	3	3	3	3	1	3	3	3	1	1	3	3	3
10	1	1	1	1	7	0	0	0	1	0	1	0	3	3	3	4	3	4	4	4	1	1	4	1	3	3	3	3	4	4	4	4	3	4	1	3	3
11	2	1	2	1	4	0	2	0	3	0	1	1	1	1	1	3	3	3	3	3	1	1	1	1	3	3	3	1	3	3	3	3	3	3	3	3	3
12	4	1	2	2	2	0	2	1	3	1	1	1	1	1	3	3	3	3	3	3	1	1	3	1	3	3	3	3	1	3	3	3	3	3	3	3	3
13	4	1	2	3	4	0	0	1	4	1	1	1	2	2	2	3	1	3	3	3	1	1	1	1	3	3	3	1	2	3	3	3	3	3	2	3	3
14	2	1	2	2	5	0	0	0	3	0	1	1	1	1	1	1	4	4	4	4	1	1	1	1	3	2	4	1	2	4	1	4	2	3	3	4	3
15	4	1	2	1	4	0	0	0	3	0	1	0	2	2	2	3	2	3	3	3	2	2	2	2	3	3	3	2	2	3	3	3	3	3	3	3	3
16	1	1	1	1	1	0	0	0	1	0	1	0	3	2	2	3	3	3	3	3	2	2	3	2	3	3	2	2	3	2	3	2	3	3	3	3	3
17	4	1	1	3	7	1	3	1	4	1	1	1	1	1	1	3	3	3	3	3	1	1	3	1	3	3	3	1	3	3	1	3	3	3	3	3	3
18	3	1	2	2	7	0	2	0	3	1	1	1	1	1	3	3	3	3	3	3	1	3	1	1	3	3	3	3	3	3	1	3	3	3	3	3	3
19	2	1	2	2	1	0	0	0	3	1	1	1	1	3	1	3	3	3	3	3	3	1	1	1	3	3	3	3	3	3	3	3	3	3	3	3	3
20	2	1	2	2	3	0	2	0	2	1	1	1	1	3	1	3	1	3	3	3	3	1	1	1	3	3	3	3	3	3	3	3	3	3	3	3	3
21	1	1	1	1	7	0	0	0	1	0	1	0	2	2	3	4	2	4	4	4	2	2	4	4	4	4	4	4	4	4	4	4	4	4	4	4	4
22	3	1	2	2	1	0	2	1	3	1	1	1	1	1	1	3	3	3	3	3	1	1	1	1	3	3	3	1	3	3	3	3	1	3	3	3	3
23	4	1	1	2	7	1	0	1	4	0	1	0	1	4	1	4	4	4	4	4	1	1	1	1	4	4	4	1	4	4	1	4	4	4	4	4	4
24	3	1	2	1	2	0	0	0	3	0	1	0	4	4	2	4	4	4	4	4	1	1	4	1	4	4	4	1	4	4	4	4	4	4	4	4	4
25	4	1	1	2	1	1	1	1	4	1	1	1	2	2	2	3	1	3	3	3	1	1	1	1	3	3	3	1	4	4	1	4	2	4	4	4	4
26	0	1	1	1	5	0	0	0	1	1	1	1	1	2	2	3	3	3	3	3	1	1	3	3	3	3	3	1	3	3	3	3	3	3	3	4	3
27	1	1	2	1	1	1	1	0	2	1	1	1	2	2	2	1	3	3	1	1	1	1	3	1	1	1	1	1	3	2	3	3	3	3	3	3	3
28	3	1	2	2	2	1	2	1	3	1	1	1	1	1	1	1	3	3	3	3	1	3	1	3	1	3	3	3	3	1	3	3	1	3	1	3	3
29	3	1	2	2	1	0	0	1	3	0	1	0	2	2	2	4	4	4	4	4	2	1	2	1	4	4	4	2	3	4	2	4	2	4	4	4	4
30	4	1	2	3	7	0	0	1	4	0	1	1	1	4	1	4	4	4	4	4	1	1	1	1	4	4	4	1	4	4	4	4	4	4	4	4	4
31	4	1	2	3	7	0	3	1	4	0	1	0	1	1	1	3	3	3	3	3	1	1	1	1	3	3	3	1	3	3	1	3	3	3	3	3	3
32	4	1	1	2	7	1	0	0	2	0	1	0	2	2	2	3	3	3	3	2	2	2	3	2	2	2	2	2	3	3	2	3	3	3	2	3	3
33	1	1	1	1	2	0	0	0	1	1	1	1	1	1	1	1	1	3	1	1	1	1	1	3	3	3	3	1	4	3	4	3	2	3	2	3	4
34	3	1	2	1	7	0	0	0	3	0	1	0	2	2	2	3	2	3	4	4	2	2	2	2	3	3	3	3	4	4	3	3	3	3	3	2	3
35	2	1	2	1	1	0	0	1	2	1	1	1	1	3	2	3	3	3	3	3	1	1	1	1	3	3	3	1	3	3	2	4	3	3	4	4	3
36	2	1	2	1	1	0	2	0	3	1	1	1	1	3	1	3	3	3	3	3	1	1	1	1	3	3	3	1	3	3	1	3	3	3	3	3	3
37	2	1	2	1	1	0	0	1	2	1	1	1	1	3	1	3	3	3	3	1	1	1	1	1	3	3	1	1	3	3	3	3	2	4	3	4	2
38	3	1	2	2	2	0	0	0	3	1	1	1	1	1	2	3	1	3	1	1	1	1	1	1	1	3	3	3	3	3	3	3	2	3	3	3	3
39	3	1	1	1	7	0	0	0	3	0	1	0	2	1	2	3	2	2	2	2	2	2	2	2	2	2	2	2	2	2	2	2	2	2	2	2	2
40	1	1	2	1	7	0	0	0	2	1	1	1	1	1	1	1	1	3	3	3	1	1	1	1	3	3	3	1	3	4	4	4	4	4	4	4	4
41	2	1	2	1	1	0	1	1	2	0	0	0	1	1	1	4	4	4	4	4	1	1	1	1	4	4	4	1	4	4	4	4	1	4	4	4	4
42	2	1	2	1	1	0	0	0	2	0	1	1	1	4	1	4	1	4	4	4	1	1	1	1	1	4	4	1	4	4	1	4	3	4	4	4	4
43	1	1	2	1	5	1	0	0	1	0	1	1	2	3	3	3	3	3	3	3	2	2	2	2	3	3	3	2	3	3	3	3	3	3	3	3	3
44	2	1	2	2	1	0	0	0	4	1	1	1	1	1	1	3	3	3	3	3	1	1	1	1	1	3	3	1	1	3	2	4	3	4	4	4	4
45	2	1	2	1	7	1	0	0	1	0	1	0	3	3	2	3	2	3	3	3	3	2	2	2	3	3	3	2	3	3	3	2	3	3	3	3	3
46	1	1	2	1	0	0	0	0	0	0	1	0	2	4	2	4	2	2	2	4	2	2	4	4	4	4	4	4	4	4	4	4	4	4	4	4	4
47	3	1	2	1	1	0	0	0	3	0	1	0	1	2	3	3	3	4	4	3	1	1	2	2	3	4	3	3	3	3	3	3	3	3	3	3	3
48	1	1	2	2	1	0	0	0	2	1	1	1	1	3	2	3	1	3	3	3	1	1	1	1	3	3	3	1	4	3	3	4	2	3	3	3	3
49	3	1	2	1	1	0	0	0	3	0	1	0	1	1	1	4	4	4	4	1	1	1	1	1	4	4	4	4	4	4	4	4	4	4	4	4	4
50	2	1	2	2	6	1	0	1	3	1	1	1	1	1	1	3	3	3	3	3	1	1	1	1	3	3	3	1	4	4	4	4	4	4	4	4	4
51	1	1	2	1	3	0	2	1	1	1	1	1	1	1	1	3	3	3	3	3	1	1	1	1	3	3	3	3	1	3	1	3	3	3	3	3	3
52	2	1	2	2	2	0	0	0	3	1	1	1	2	2	2	3	1	3	3	3	1	1	3	1	1	3	1	1	3	3	3	3	3	3	3	3	3
53	3	1	1	1	2	0	0	0	2	1	1	1	2	3	2	3	3	3	3	1	1	1	3	1	1	3	3	1	3	3	3	3	3	3	3	3	3
54	0	1	2	1	1	0	0	0	1	0	1	0	1	2	2	3	3	3	3	2	2	2	2	2	2	3	3	3	3	3	3	3	2	2	2	3	3
55	2	1	2	1	2	0	0	0	2	1	1	1	1	1	1	1	3	3	3	3	1	1	1	1	1	1	3	1	4	4	4	4	4	4	4	4	4
56	2	1	2	2	1	0	0	0	3	1	1	1	2	2	2	3	3	3	3	3	1	1	1	1	3	1	3	1	3	3	2	3	2	3	3	3	3
57	4	1	1	3	7	0	0	1	4	0	1	0	3	3	3	3	3	3	3	3	2	2	2	2	3	2	3	2	3	3	3	3	2	3	3	3	3
58	1	1	1	1	1	0	0	0	1	0	1	0	1	3	2	3	3	4	4	4	1	2	2	2	3	4	4	2	3	4	2	4	3	3	4	4	4
59	2	1	2	1	1	0	0	0	1	1	1	1	2	4	4	3	3	3	3	3	1	1	1	1	3	3	3	1	4	4	3	4	2	4	3	4	3
60	1	1	1	1	2	0	0	0	2	1	1	1	1	2	1	3	3	3	3	3	1	1	1	1	3	3	3	1	3	4	4	4	4	4	4	4	4
61	1	1	2	1	1	0	0	0	1	1	1	1	1	2	1	1	1	3	1	1	1	1	1	1	1	1	1	1	2	3	3	2	1	2	2	1	2
62	0	1	1	1	0	0	0	0	2	1	1	1	1	1	1	3	3	3	3	3	1	1	1	1	3	3	3	1	4	4	4	4	4	4	4	4	4
63	3	1	2	1	7	0	0	1	3	0	1	0	1	1	1	4	1	4	4	4	1	1	1	1	4	4	4	1	4	4	1	4	4	4	4	4	4
64	2	1	1	1	1	0	0	0	2	1	1	1	2	2	3	3	3	3	3	3	1	1	3	1	3	3	3	1	2	3	2	3	3	3	2	3	3
65	1	1	2	1	7	0	0	0	2	0	1	0	2	4	4	4	4	4	4	4	1	1	4	3	3	3	4	3	4	4	4	4	4	3	3	4	4
66	1	1	2	1	5	0	0	0	1	1	1	1	2	2	2	3	1	3	1	3	1	1	3	1	1	3	3	1	2	4	3	3	3	2	2	3	2
67	2	1	2	2	7	0	2	0	2	1	1	1	1	1	1	3	1	3	3	3	1	1	1	1	3	3	3	1	1	3	1	3	1	3	3	3	3
68	2	1	2	1	7	0	0	0	2	0	1	1	1	1	2	4	2	4	3	3	1	1	1	2	3	3	4	1	2	4	2	4	1	4	4	4	4
69	2	1	2	1	1	0	0	0	3	1	1	1	1	1	1	3	1	3	3	3	1	1	1	1	3	3	3	1	4	4	1	4	4	4	4	4	4
70	4	1	1	1	7	0	0	1	4	0	0	0	1	1	2	4	2	4	3	3	1	1	1	2	3	3	4	1	2	4	2	2	1	4	4	4	4
71	0	1	1	0	7	0	0	0	0	0	0	0	4	2	2	4	2	4	3	3	2	2	3	2	3	4	4	4	2	4	2	4	2	4	4	4	4
72	0	1	1	1	7	0	0	0	1	0	1	0	1	1	2	4	2	4	3	3	1	1	1	1	4	4	4	1	2	4	2	4	1	4	4	4	4
73	2	1	2	1	7	0	0	1	3	1	0	1	2	2	3	3	1	3	1	1	1	1	1	3	3	3	3	3	3	3	2	3	3	3	3	3	3
74	4	1	0	2	7	0	0	1	4	0	1	0	2	2	1	3	3	3	3	3	2	2	2	2	3	3	3	2	3	3	2	3	2	3	3	4	3
75	1	1	2	0	5	0	0	0	1	0	1	0	3	3	3	3	3	3	3	3	2	2	2	2	3	3	3	4	4	4	4	4	2	4	4	4	4
76	2	1	2	1	3	0	0	0	3	0	1	1	2	2	1	3	2	3	3	3	2	2	2	2	2	3	3	2	3	3	3	3	3	3	3	3	2
77	2	1	2	1	4	1	0	0	3	0	1	0	1	1	2	3	3	3	3	2	2	2	2	2	3	3	3	2	4	3	2	3	3	3	3	3	2
78	2	1	2	1	2	1	0	1	3	0	0	0	4	1	1	4	4	4	4	4	1	1	1	1	4	4	4	4	4	4	4	4	4	4	4	4	4
79	1	1	2	1	2	0	0	0	1	1	1	1	1	1	1	1	1	3	1	1	1	1	1	1	1	1	3	1	3	3	3	3	1	3	3	3	3
80	4	1	1	1	4	0	0	0	3	1	1	1	2	3	3	3	3	3	1	1	1	1	1	1	3	3	3	1	2	3	2	3	3	3	3	3	3
81	0	1	2	1	1	0	0	0	1	1	1	1	1	1	2	3	3	3	3	3	1	1	1	1	3	3	3	1	3	3	3	3	1	3	3	3	3
82	2	1	1	1	3	0	0	0	1	0	1	0	2	2	2	4	4	4	4	4	2	2	2	2	4	4	4	4	2	4	2	4	2	4	4	4	4
83	1	1	1	1	2	0	0	0	1	0	1	0	1	1	1	4	4	4	4	4	1	1	1	1	4	4	4	1	4	4	1	4	1	4	4	4	4
84	0	1	1	1	2	0	0	0	1	1	1	1	2	2	2	3	3	3	3	1	1	1	1	1	3	3	3	1	3	3	3	3	3	3	3	3	4
85	1	1	1	1	2	0	0	0	1	0	1	0	1	2	3	3	2	3	3	3	2	2	2	2	2	2	2	2	3	3	3	3	2	2	2	2	3
86	1	1	2	1	2	0	0	0	1	0	1	0	1	1	1	4	4	4	4	3	1	1	2	1	3	3	4	2	2	4	2	4	3	4	4	4	4
87	1	0	2	1	7	0	0	0	2	0	1	0	2	2	3	3	4	4	4	4	1	2	2	1	3	2	4	2	2	4	4	4	3	4	1	4	2
88	3	1	2	2	2	0	0	0	1	0	1	0	2	2	2	2	2	3	3	3	2	2	2	2	2	3	2	2	3	3	2	3	3	3	3	3	3
89	2	1	2	2	1	0	0	1	2	1	1	1	1	2	2	3	3	3	3	3	1	1	1	1	1	3	3	1	2	4	2	4	3	4	4	4	4
90	2	1	2	1	2	1	0	0	2	1	1	1	2	2	2	3	1	3	3	3	1	1	1	1	1	3	3	1	3	3	2	3	2	3	2	4	3
91	2	1	2	2	0	0	2	1	3	1	1	1	1	3	1	3	3	3	3	3	1	1	3	3	3	3	3	1	3	3	3	3	3	3	3	3	3
92	2	1	2	1	1	1	0	0	1	1	1	1	2	2	2	1	1	1	1	1	1	1	1	1	1	1	1	1	2	1	1	3	2	2	2	2	1
93	1	1	2	1	2	0	0	0	2	1	1	1	1	1	4	3	3	3	3	3	3	1	3	3	3	3	3	3	4	4	4	4	4	4	4	4	4
94	2	1	2	2	2	0	0	0	3	0	1	0	1	1	1	1	1	4	4	4	1	1	1	1	1	4	4	1	1	4	4	4	4	4	4	4	4
95	2	1	2	1	2	0	0	0	2	0	1	0	2	2	2	3	3	3	3	3	2	2	2	2	3	3	3	2	3	3	3	3	2	3	3	3	3
96	4	1	1	1	3	1	2	0	3	1	1	1	1	3	1	3	3	3	3	3	1	1	3	1	3	3	3	1	1	3	1	3	3	3	3	3	3
97	2	1	2	1	7	0	0	1	3	0	0	0	4	3	2	3	3	3	3	3	2	2	2	2	3	3	3	3	3	3	2	3	2	3	3	3	3
98	4	1	1	1	1	0	0	0	2	1	1	1	2	2	2	3	3	3	3	3	1	1	1	1	3	3	3	1	4	4	3	3	3	3	3	3	3
99	4	1	1	1	4	1	0	1	4	0	0	0	2	2	2	3	2	3	3	3	2	2	2	2	3	2	3	2	3	3	2	3	3	2	3	3	2
100	1	1	2	1	1	0	0	0	1	0	1	0	1	1	3	3	3	3	3	3	1	1	1	1	3	3	3	3	1	3	3	3	3	1	1	3	3
101	4	1	1	2	1	0	0	1	4	0	1	0	2	2	1	4	3	4	4	2	2	1	1	1	4	2	4	1	4	4	2	4	2	3	3	4	3
102	2	1	2	1	0	0	0	1	3	1	1	1	4	4	4	3	3	3	3	3	1	1	1	3	3	3	3	3	4	4	4	4	4	4	4	4	4
103	2	1	2	1	1	0	0	0	2	0	1	0	2	2	2	2	3	3	3	3	1	1	2	2	3	3	3	2	3	3	3	3	3	3	3	3	3
104	1	1	2	0	1	1	0	0	1	1	1	1	2	2	2	3	3	3	3	3	1	1	3	1	1	1	1	1	4	4	2	2	4	2	4	2	2
105	2	1	2	1	7	0	2	0	3	1	1	1	1	3	3	3	3	3	3	3	1	1	1	1	3	3	3	3	3	3	1	3	1	3	3	3	3
106	2	1	2	2	7	0	0	0	2	0	1	0	2	2	2	2	2	3	3	3	2	2	2	2	3	2	3	2	3	3	3	3	3	3	3	3	3
107	4	1	2	1	7	0	0	0	3	1	1	1	1	2	2	3	3	3	3	1	3	1	1	1	3	3	3	1	2	3	2	3	3	3	3	3	3
108	2	1	2	1	1	0	0	0	2	0	1	0	2	2	2	4	2	3	3	3	2	2	2	2	3	3	3	2	3	2	2	3	3	3	3	3	3
109	1	1	2	1	2	1	0	0	2	1	1	1	2	2	3	1	1	3	3	1	1	1	3	1	1	1	3	1	3	2	3	3	3	3	3	3	3
110	0	1	1	1	1	0	0	0	1	1	1	0	3	3	2	3	3	3	3	3	1	1	3	1	1	3	3	1	3	3	3	3	3	3	3	3	3
111	2	1	2	1	3	1	0	0	2	1	1	1	2	2	2	3	1	3	3	3	1	1	1	1	3	1	3	1	3	3	2	3	3	2	3	3	2
112	0	1	2	0	1	0	0	0	1	0	1	0	2	2	3	3	2	3	3	2	2	2	3	2	2	3	3	2	4	4	4	4	4	4	4	2	4
113	2	1	1	1	3	0	0	0	2	0	1	0	3	3	3	3	3	4	4	4	1	1	2	1	4	4	4	4	4	4	4	4	4	4	4	4	4
114	2	1	1	1	2	0	0	0	1	1	1	0	2	3	2	3	3	3	3	3	1	1	3	1	3	3	3	1	4	3	4	3	3	3	3	3	3
115	4	1	1	3	7	0	2	1	4	1	1	1	1	3	1	3	1	3	3	3	1	1	1	1	3	3	3	1	1	3	1	3	3	3	3	3	3
116	1	1	1	1	7	0	0	0	1	1	1	1	2	2	4	3	3	3	3	3	1	1	1	1	3	3	3	1	4	4	2	4	4	4	4	4	4
117	1	1	2	1	0	0	0	0	1	0	1	0	2	2	2	2	3	4	3	2	2	2	2	2	2	3	3	3	3	3	3	3	3	3	3	3	3
118	2	1	2	1	0	0	2	0	1	1	1	1	1	3	1	3	3	3	3	3	1	1	1	1	3	3	3	1	1	3	1	3	1	3	3	3	3
119	0	1	1	1	7	0	0	0	1	0	1	0	1	1	1	4	4	4	4	4	1	1	1	1	4	4	4	1	4	4	4	4	4	4	4	4	4
120	1	1	2	1	1	0	0	0	1	0	1	0	2	3	2	3	2	3	3	3	2	2	3	2	3	3	3	2	4	3	3	3	3	3	3	3	3
121	2	1	2	2	7	0	0	0	0	0	1	0	2	2	2	3	2	3	3	2	2	2	2	2	2	3	3	2	3	3	3	3	3	3	2	3	3
122	2	1	2	2	2	0	1	0	1	0	0	0	2	2	2	3	2	3	3	3	2	2	2	2	2	3	3	2	2	2	3	2	2	2	2	3	3
123	2	1	2	1	0	0	0	0	2	0	1	0	1	1	1	4	4	4	4	4	1	1	1	1	1	4	4	1	4	4	4	4	1	4	1	4	4
124	2	1	2	2	0	0	2	0	3	1	1	1	1	3	1	3	3	3	3	3	1	1	1	1	3	3	3	1	3	3	1	3	1	3	3	3	3
125	1	1	1	1	7	0	0	0	1	0	1	1	1	1	1	4	4	4	4	4	1	1	1	1	4	2	3	1	3	3	1	4	1	3	4	4	4
126	1	1	2	2	2	0	0	0	1	1	1	1	2	4	3	3	3	3	3	1	1	1	1	1	3	3	3	1	3	3	3	4	3	3	3	4	3
127	1	1	2	1	2	0	0	0	2	1	1	1	2	4	1	3	3	3	3	3	1	1	1	1	3	3	3	3	3	3	2	3	3	3	3	3	3
128	4	1	2	3	7	0	0	1	4	1	1	1	1	1	2	3	1	3	3	3	1	1	1	1	3	1	3	1	2	3	2	3	3	3	3	3	3
129	1	1	2	1	1	0	0	0	1	0	1	1	2	3	2	3	3	3	3	3	2	2	2	2	3	3	3	3	3	3	2	3	2	3	3	3	3
130	2	1	2	1	1	0	1	0	2	1	0	0	3	3	3	3	3	3	3	1	1	1	3	3	3	3	3	3	4	3	3	3	3	3	3	3	3
131	0	1	2	0	3	0	0	0	1	1	1	0	2	4	3	3	1	3	3	3	1	3	1	1	1	3	3	3	4	4	4	4	2	4	4	4	4
132	2	1	2	1	0	0	0	0	3	1	1	1	2	3	2	3	1	3	3	3	1	1	1	1	3	3	3	1	3	3	3	3	3	3	2	3	3
133	0	1	2	0	1	0	0	0	1	1	1	0	3	2	3	3	3	3	3	3	1	1	3	1	3	3	3	1	4	4	2	4	2	4	4	4	4
134	3	1	1	2	1	0	2	1	4	1	1	1	3	1	1	3	3	3	1	3	1	1	1	1	3	3	3	1	3	3	1	3	3	3	3	3	3
135	4	1	1	3	7	0	3	1	4	1	1	1	1	1	1	3	1	3	3	3	1	1	1	1	3	3	3	1	1	3	3	3	3	3	3	3	3
136	2	1	2	1	2	0	0	0	3	1	1	1	3	2	2	3	1	1	3	1	1	1	1	1	1	1	1	1	4	2	3	3	3	3	3	3	3
137	0	1	1	1	7	0	0	0	1	0	1	0	2	3	2	2	3	3	3	3	2	2	2	2	3	3	3	2	3	3	3	3	3	3	3	3	3
138	4	1	2	3	7	1	3	1	4	0	1	0	1	1	1	3	3	3	3	3	1	1	1	1	3	3	3	1	3	3	3	3	1	3	3	3	3
139	1	1	1	0	2	0	0	0	1	0	1	0	3	4	3	4	4	4	4	4	3	2	3	1	4	4	4	4	4	4	4	4	4	4	4	4	4
140	1	1	1	1	7	0	0	0	1	0	1	0	2	1	2	3	3	3	3	4	1	1	1	2	4	3	4	1	4	3	2	4	3	4	4	4	3
141	1	1	1	0	7	0	0	0	1	0	1	0	3	3	3	3	3	4	4	4	2	2	2	2	2	3	3	2	4	4	2	4	2	4	4	4	4
142	4	1	2	1	1	0	0	0	4	0	1	0	1	3	3	3	1	3	3	4	1	1	1	1	3	3	3	1	3	3	3	3	1	3	1	3	3
143	4	1	0	1	7	0	0	1	2	0	1	0	2	1	4	2	1	3	3	1	2	1	2	1	1	1	2	1	1	3	3	3	1	1	3	4	3
144	2	1	2	1	7	1	0	1	2	0	1	0	1	2	1	2	2	3	2	2	1	1	2	2	3	3	3	2	3	3	2	3	3	3	3	3	3
145	1	1	2	1	7	0	0	0	1	0	1	0	2	2	2	4	4	4	4	4	1	1	1	1	3	4	4	1	3	4	4	4	3	3	4	4	4
146	2	1	2	1	0	0	0	0	2	1	1	1	1	3	2	3	1	3	3	1	3	1	3	1	3	3	3	3	4	3	3	3	3	3	3	3	3
147	1	1	2	1	2	0	0	0	2	1	1	1	1	1	1	3	3	3	3	3	1	3	1	1	3	3	3	1	4	3	4	4	1	4	1	4	4
148	1	1	2	1	1	0	0	0	1	0	1	0	1	2	2	4	4	4	4	4	2	2	1	2	3	3	4	4	3	3	3	4	2	3	4	4	4
149	0	1	2	1	2	0	0	0	1	0	1	0	2	3	2	3	3	3	3	3	2	2	2	2	3	3	3	2	3	3	3	3	2	3	3	3	3
150	4	1	2	3	1	0	2	1	4	1	1	1	1	1	3	3	3	3	3	3	1	1	1	1	3	3	3	1	1	3	1	3	3	3	3	3	3
151	1	1	2	1	7	0	0	0	2	0	1	0	2	4	2	3	2	4	3	3	1	2	2	2	3	3	3	2	3	4	2	3	3	3	3	3	3
152	2	1	2	1	7	0	0	1	1	1	1	1	1	1	4	3	3	3	3	1	1	1	1	1	3	3	3	1	2	4	2	4	3	3	4	3	3
153	3	1	2	2	1	1	2	0	2	1	1	1	1	1	1	3	3	3	3	3	1	1	1	1	3	3	3	1	3	3	3	3	3	3	3	3	3
154	1	1	1	0	7	0	0	0	2	0	1	0	2	2	2	2	2	3	3	3	2	2	3	2	3	3	3	4	2	4	2	4	4	4	4	4	4
155	1	1	2	1	2	0	0	0	2	1	1	1	2	2	1	3	3	3	3	3	1	1	1	1	1	3	3	1	4	4	4	1	3	4	4	4	4
156	4	1	2	3	3	0	2	1	4	1	1	1	1	3	3	3	3	3	3	3	1	1	1	1	3	3	3	1	3	3	1	3	3	3	3	3	3
157	3	1	2	2	4	0	2	0	1	0	1	1	1	1	1	3	3	3	3	3	1	1	1	1	3	3	3	3	3	3	3	3	3	3	3	3	3
158	2	1	2	2	2	0	0	0	3	0	1	1	3	4	1	4	4	4	4	4	1	1	4	1	4	4	4	4	4	4	4	4	4	4	4	4	4
159	2	1	2	2	2	0	0	0	2	0	1	0	2	2	2	3	3	4	3	3	2	2	2	2	3	3	3	2	3	3	3	3	3	3	3	3	3
160	1	1	1	1	1	0	0	0	1	0	1	0	2	2	3	3	3	3	3	3	2	2	2	2	2	2	3	2	3	3	3	3	2	3	2	3	3
161	4	1	2	2	2	0	1	0	4	1	1	1	2	3	3	3	3	3	3	3	1	3	1	1	3	3	3	3	3	3	3	3	3	3	3	3	3
162	1	1	2	2	2	0	0	0	3	1	1	1	1	1	1	1	3	3	3	3	1	1	1	1	3	1	3	3	4	4	1	4	4	4	3	4	4
163	2	1	2	1	2	0	0	0	2	1	1	1	2	1	2	3	1	3	3	1	1	1	1	1	1	3	3	1	3	3	3	3	3	3	3	3	3
164	4	1	1	2	7	0	0	1	4	1	1	0	1	4	1	3	3	3	3	3	1	1	1	1	3	3	3	1	3	4	4	4	2	3	4	4	4
165	1	1	1	1	1	0	0	0	1	1	1	1	2	3	2	1	3	3	3	1	1	1	1	1	1	3	3	1	3	3	3	3	2	3	3	3	3
166	2	1	2	2	4	0	0	0	2	0	1	0	1	4	3	4	4	4	4	4	1	1	1	1	4	4	4	4	1	4	3	4	4	4	4	4	4
167	4	1	2	3	2	0	2	1	4	1	1	1	1	1	3	3	3	3	3	3	1	1	1	1	3	3	3	1	3	3	3	3	1	3	3	3	3
168	0	1	1	1	2	0	0	0	1	0	1	0	2	2	3	3	2	2	2	2	2	2	2	2	2	2	2	2	2	2	2	2	2	2	2	2	2
169	4	1	1	2	3	0	0	1	3	0	1	0	2	2	2	4	2	4	4	4	1	1	4	2	4	3	4	2	4	4	4	4	2	2	3	4	4
170	1	1	1	1	7	0	0	0	0	1	1	0	4	4	2	3	2	3	3	3	2	2	2	2	3	3	3	2	3	3	3	3	3	3	3	3	3
171	2	1	2	1	7	0	0	0	1	0	1	0	1	4	1	3	3	3	3	3	2	2	2	2	3	3	3	2	2	3	2	3	3	3	3	3	3
172	1	1	2	1	2	0	0	0	1	1	1	1	1	1	1	3	1	3	3	3	1	1	1	1	3	3	3	3	4	4	1	4	4	4	4	4	4
173	1	1	2	1	2	0	0	0	2	1	1	1	2	2	2	3	3	3	3	3	1	1	1	1	3	3	3	1	3	3	2	3	2	3	3	3	3
174	2	1	1	1	4	0	0	0	1	1	1	0	1	2	1	3	3	3	1	3	1	1	1	1	3	3	3	1	3	3	3	3	4	4	3	4	2
175	0	1	1	1	1	0	0	0	1	0	1	0	1	2	1	3	3	3	3	3	2	2	3	2	3	3	3	2	3	3	3	3	3	3	3	3	3
176	1	1	1	1	1	0	0	0	2	1	1	1	2	2	2	3	3	3	3	3	1	1	1	1	1	3	3	3	3	3	2	3	2	3	2	3	3
177	2	1	2	1	7	1	0	0	2	1	1	0	2	4	2	3	3	3	3	3	1	1	1	1	3	3	3	1	3	3	2	3	3	3	3	3	3
178	1	1	2	1	7	0	0	0	1	1	1	1	2	2	3	3	3	3	3	3	1	1	1	1	3	3	3	3	3	3	3	3	3	3	3	3	3
179	4	1	2	2	2	0	1	1	4	0	1	1	1	1	1	4	4	4	4	4	1	1	1	1	3	3	3	1	4	4	4	4	3	4	4	4	3
180	2	1	2	1	2	1	1	0	3	1	1	1	1	3	3	3	3	3	3	3	1	1	1	1	3	3	3	3	4	4	2	4	3	3	4	4	3
181	2	1	2	2	7	0	2	0	1	1	1	1	1	1	1	1	3	3	3	3	1	1	1	1	3	3	3	1	3	3	3	3	3	3	3	3	3
182	2	1	2	2	2	0	0	0	2	1	1	1	1	1	1	3	3	3	3	3	1	1	1	1	3	3	3	1	3	3	1	3	1	4	4	3	3
183	2	1	2	1	2	0	0	0	3	1	1	1	1	1	1	3	3	3	3	3	1	1	1	1	3	3	3	1	4	4	2	4	2	4	3	4	4
184	1	1	1	0	1	0	0	0	1	0	1	0	2	2	2	4	4	3	3	3	2	2	2	2	3	3	3	4	4	4	4	4	4	4	4	4	4
185	1	1	1	1	1	1	0	0	2	1	1	1	1	1	1	3	3	3	3	3	1	1	1	1	3	3	3	3	2	4	1	4	1	4	4	3	3
186	1	1	2	1	1	0	0	0	3	0	1	0	1	1	2	2	2	2	2	2	2	2	2	2	2	2	2	2	2	2	2	2	2	2	2	2	2
187	3	1	2	1	1	0	0	0	2	0	1	0	1	2	2	1	2	3	2	3	1	2	1	1	3	3	1	1	1	3	3	3	3	1	1	3	1
188	2	1	2	2	4	0	0	0	1	1	1	0	3	3	1	3	3	3	3	3	1	1	1	1	3	3	3	3	3	3	2	3	3	3	3	3	3
189	4	1	2	2	2	1	2	0	3	1	1	1	1	3	3	3	3	3	3	3	1	1	1	1	3	3	3	1	3	3	1	3	3	3	3	3	3
190	1	1	1	1	1	0	0	0	1	1	1	1	2	2	2	3	3	1	3	3	1	1	1	1	3	1	3	1	4	4	4	4	2	4	4	4	4
191	1	1	2	1	1	0	0	0	2	1	1	1	1	1	2	1	1	3	3	3	1	1	1	1	1	3	3	1	3	3	3	1	1	2	2	3	3
192	2	1	2	2	4	1	0	0	3	1	1	1	2	1	2	3	3	1	3	3	1	1	1	1	1	3	3	1	3	3	3	3	3	3	3	3	3
193	2	1	2	2	5	0	2	1	2	1	1	1	1	3	3	3	3	3	3	3	1	1	3	3	3	3	3	3	3	3	3	3	3	3	3	3	3
194	2	1	2	2	2	1	0	0	3	1	1	1	1	1	3	3	3	3	3	3	1	1	3	1	3	3	3	1	4	3	3	4	4	4	3	3	4
195	1	1	2	1	7	0	0	0	1	0	1	0	3	3	3	3	3	3	3	3	2	2	3	2	3	3	3	2	3	3	3	3	3	3	3	3	3
196	0	1	1	0	2	0	0	0	1	1	1	1	4	4	3	3	3	3	3	3	3	1	3	1	3	3	3	3	4	4	4	4	4	4	4	4	4
197	2	1	2	2	2	0	0	0	3	1	1	1	1	3	2	3	1	3	3	3	1	1	1	1	3	3	3	1	3	3	3	3	3	3	3	3	3
198	1	1	2	1	1	0	0	0	1	0	1	0	1	4	1	4	3	3	3	3	1	1	2	1	3	3	3	3	3	3	1	3	3	3	3	3	3
199	1	1	1	1	2	0	0	0	2	1	1	1	2	2	2	1	3	3	3	3	1	1	1	1	3	3	3	1	3	3	4	3	3	3	2	3	3
200	2	1	2	2	2	0	0	0	3	1	1	1	1	2	1	3	3	3	3	3	1	3	3	1	3	3	3	3	4	3	2	3	3	3	3	4	3
201	3	1	2	2	3	0	1	1	3	1	1	1	1	1	2	1	1	1	3	3	1	1	1	1	1	3	3	1	2	3	3	3	2	3	3	4	3
202	2	1	2	1	2	0	0	0	3	1	1	1	2	2	2	1	3	1	3	3	1	1	1	1	3	3	3	1	4	4	4	4	4	4	1	4	4
203	1	1	2	1	1	0	0	0	2	0	1	0	2	2	2	2	2	2	2	2	2	2	2	2	2	2	2	2	2	2	2	2	2	2	2	2	2
204	2	1	2	1	2	0	0	0	3	0	0	1	1	1	1	3	2	3	4	3	1	2	1	1	3	3	3	3	4	1	3	4	3	3	3	3	3
205	2	1	2	1	2	0	1	0	3	1	1	1	1	4	1	3	1	3	3	3	1	1	1	1	3	3	3	1	3	4	3	4	3	4	4	4	3
206	3	1	1	2	2	0	1	0	2	1	1	1	2	4	2	3	3	3	3	3	1	1	1	1	3	3	3	1	4	4	1	4	3	4	4	4	3
207	3	1	2	1	7	0	0	0	1	0	1	1	1	3	2	3	2	1	3	3	1	1	2	2	3	2	3	2	2	3	2	3	2	3	3	3	3
208	1	1	2	1	7	0	0	0	1	1	1	1	1	1	1	3	3	3	3	3	1	1	1	1	3	1	3	1	3	3	2	3	2	4	3	4	4
209	4	1	2	3	2	0	2	1	4	1	1	1	1	1	1	3	1	3	3	1	1	1	1	1	3	3	3	1	3	3	3	3	3	3	3	3	3
210	2	1	1	1	4	0	0	0	3	1	1	1	2	3	3	3	1	3	3	1	1	1	3	1	1	3	3	1	3	3	3	3	3	3	3	3	3
211	3	1	2	2	1	0	0	0	1	1	1	0	2	2	2	3	1	3	3	3	1	1	1	1	3	3	3	1	3	3	3	3	3	3	3	3	3
212	0	1	1	1	0	0	0	0	2	0	1	0	2	2	1	1	1	3	3	3	1	1	3	1	2	3	3	1	3	3	3	3	3	3	3	3	3
213	4	1	0	1	7	0	0	0	3	0	1	0	2	2	2	2	2	2	3	3	1	2	2	2	2	3	3	3	3	3	3	2	2	2	2	3	3
214	1	1	2	1	3	0	0	0	1	0	1	0	1	1	1	3	3	3	3	3	1	1	1	1	3	3	3	1	3	3	1	3	2	4	3	3	3
215	2	1	2	1	2	0	0	0	2	1	1	1	2	4	2	3	3	3	3	3	1	1	1	1	3	3	3	3	2	3	3	3	3	3	3	3	3
216	0	1	1	1	1	0	0	0	1	0	1	0	2	2	2	2	2	2	2	3	2	3	3	3	2	2	2	3	3	3	3	3	2	3	2	3	2
217	1	1	1	1	3	0	0	0	2	1	1	1	2	2	2	3	1	3	3	1	1	1	1	1	1	3	3	1	3	3	2	3	3	3	3	3	3
218	2	1	2	1	2	1	0	1	1	0	1	0	2	2	2	3	3	3	3	3	2	2	2	2	2	2	3	3	3	2	3	3	2	3	3	2	3
219	1	1	1	1	0	0	0	0	1	1	1	1	2	3	1	3	3	3	3	3	1	1	1	1	3	3	1	1	4	4	2	4	4	4	4	4	4
220	1	1	1	0	1	0	0	0	1	0	1	0	3	2	3	4	4	4	4	4	3	2	3	1	4	4	4	2	4	4	4	4	4	4	4	4	4
221	1	1	1	1	2	0	0	0	1	1	1	1	2	2	2	3	3	3	3	3	1	1	1	1	3	3	3	1	3	3	3	3	2	3	3	3	3
222	2	1	2	2	4	1	2	1	3	1	1	1	1	1	1	3	3	3	3	1	1	1	1	1	1	3	1	1	1	3	3	3	1	3	3	3	3
223	0	1	1	1	7	0	0	0	1	0	1	0	1	1	1	1	3	4	4	4	1	1	2	1	3	4	4	1	4	4	3	4	4	4	4	4	4
224	0	1	1	1	3	0	0	0	1	1	1	1	1	1	3	3	3	3	3	3	1	1	1	1	3	3	3	1	4	4	4	4	4	4	4	4	4
225	3	1	2	2	2	0	0	0	3	0	1	0	3	3	2	3	3	3	3	3	2	2	2	2	3	3	3	3	3	3	3	3	3	3	3	3	3
226	2	1	2	2	2	0	2	0	3	1	1	1	3	1	1	3	3	3	3	3	1	1	1	1	3	3	3	1	3	3	1	3	1	3	3	3	3
227	1	1	2	1	4	0	1	0	1	1	1	1	1	2	4	3	3	3	3	3	1	1	1	1	3	3	3	1	4	4	3	4	1	4	4	4	4
228	0	1	1	1	2	0	0	0	1	0	0	0	1	1	4	4	4	4	4	4	1	1	1	1	4	4	4	4	4	4	4	4	4	4	4	4	4
229	1	1	1	1	1	0	0	0	1	0	1	0	2	3	2	3	3	3	3	3	2	2	3	2	3	3	3	2	3	3	3	3	3	3	3	3	3
230	2	1	1	2	2	0	0	0	3	1	1	0	1	3	2	3	1	3	1	1	1	1	1	1	1	3	3	1	3	3	3	3	3	3	3	3	3
231	2	0	2	1	7	0	0	1	2	1	1	0	2	2	3	3	1	3	1	3	1	1	1	1	1	3	1	1	2	3	3	3	2	3	3	3	3
232	2	1	1	2	1	1	1	0	3	0	1	1	1	1	3	2	2	4	3	4	2	1	1	1	1	3	4	1	4	4	2	4	3	3	3	4	4
233	2	1	2	2	1	0	2	0	1	1	0	1	1	3	1	3	1	3	1	1	1	1	1	1	1	1	3	1	3	1	1	3	3	3	1	3	3
234	1	1	2	1	2	0	0	0	1	1	1	1	2	4	1	1	3	3	3	1	1	1	1	1	3	3	3	1	4	4	3	4	3	4	4	4	4
235	2	1	1	2	4	0	1	0	0	1	1	1	2	2	2	3	2	3	3	2	2	2	2	2	2	2	2	2	4	3	3	2	2	2	2	2	2
236	2	1	1	1	2	1	1	0	2	1	1	1	2	3	2	3	1	3	1	1	1	1	3	1	1	3	3	1	3	2	3	3	3	3	2	3	3
237	4	1	1	2	2	0	0	0	3	0	1	0	1	4	1	4	4	4	4	4	1	1	4	1	4	4	4	4	4	4	1	4	4	4	1	4	1
238	1	1	2	1	2	0	0	0	1	0	1	0	1	2	2	3	2	3	3	3	2	2	2	2	3	3	3	2	3	3	2	3	3	3	3	3	3
239	1	1	2	2	3	0	0	0	1	1	1	1	1	1	2	1	1	1	3	3	1	1	1	1	3	3	3	3	2	4	1	4	3	3	2	4	3
240	1	1	2	1	3	0	0	0	1	1	1	1	1	1	1	3	3	3	3	3	1	1	1	1	1	1	3	1	4	4	2	4	4	3	1	4	4
241	3	1	2	2	4	1	0	0	2	1	1	1	1	2	2	3	1	3	3	3	1	1	1	1	3	3	3	1	3	3	3	3	3	3	3	3	3
242	0	1	1	1	2	0	0	0	1	1	1	1	4	4	1	3	3	1	3	3	1	1	3	1	3	3	3	3	4	4	4	4	4	4	4	4	4
243	3	1	2	2	7	1	3	1	3	1	1	1	1	1	3	3	3	3	3	3	1	1	1	1	3	3	3	1	3	3	1	3	3	3	3	3	1
244	1	1	2	1	4	0	0	0	1	1	1	1	1	1	1	3	3	3	3	3	1	1	1	1	3	3	3	1	1	4	2	4	4	4	4	4	4
245	2	1	2	2	0	1	0	1	1	0	1	0	1	3	1	3	3	3	3	3	1	2	2	2	3	3	3	1	2	3	2	3	3	3	3	3	3
246	3	1	1	2	1	0	2	0	3	0	1	1	1	1	3	3	3	3	3	3	1	1	3	1	3	3	3	1	3	3	3	3	3	3	3	3	3
247	1	1	1	0	1	0	0	0	2	0	1	0	3	2	3	4	3	4	4	3	3	2	3	1	4	4	4	2	4	4	2	4	2	4	4	4	4
248	3	1	2	2	0	0	1	0	3	0	1	1	1	1	1	4	4	4	4	4	1	1	1	1	4	4	4	1	4	4	1	4	4	4	4	4	4
249	2	1	2	1	5	0	0	0	1	0	1	0	2	3	2	4	3	3	3	2	1	1	2	2	3	3	3	2	3	3	2	4	2	3	3	3	3
250	0	1	1	0	1	0	0	0	1	0	1	0	3	2	4	4	4	4	4	4	3	1	3	1	4	4	4	4	4	4	4	4	4	4	4	4	4
251	2	1	2	1	7	0	0	0	1	0	1	0	2	3	2	3	2	3	3	3	2	2	2	2	3	3	3	2	3	3	2	3	2	3	3	3	3
252	2	1	2	2	3	1	2	0	3	1	1	1	1	1	3	3	3	3	3	3	1	1	1	1	3	3	3	1	3	3	3	3	1	3	3	3	3
253	3	1	2	2	2	0	0	0	1	1	1	1	2	3	1	3	3	3	3	3	1	1	3	1	3	3	3	1	4	4	3	4	4	4	4	4	4
254	2	0	1	2	7	0	0	0	0	0	1	0	2	2	2	3	2	3	2	2	2	2	3	2	2	2	2	2	3	3	3	3	3	2	3	3	2
255	1	1	1	1	2	0	0	0	1	1	1	1	2	2	2	3	3	3	3	3	1	1	1	1	3	1	3	1	4	4	4	4	3	3	4	4	3
256	1	1	2	1	2	1	2	0	2	1	1	1	1	1	1	1	3	1	3	1	1	1	1	1	3	3	3	3	3	3	3	3	1	3	3	3	3
257	2	1	2	1	5	0	0	0	2	0	1	0	1	1	3	4	2	4	4	4	1	1	3	3	3	2	4	1	4	4	4	4	4	4	4	4	3
258	4	1	2	2	3	0	1	1	4	1	1	0	2	4	2	3	3	3	3	3	1	1	3	1	3	3	3	3	4	4	3	3	3	3	3	4	3
259	2	1	2	2	7	0	0	1	3	0	1	0	3	3	3	3	3	3	3	3	2	2	2	2	2	3	3	2	3	3	3	3	3	3	3	3	3
260	2	1	2	1	7	0	0	0	2	0	1	0	2	2	3	3	3	3	3	3	2	2	2	2	3	3	3	3	2	3	2	3	3	3	3	3	2
261	1	1	2	1	2	1	0	0	1	1	1	1	2	2	3	3	3	3	1	1	1	1	3	1	1	1	3	1	3	3	2	3	3	3	3	3	3
262	2	1	2	1	7	0	0	0	1	0	1	0	1	2	2	3	2	3	3	3	1	1	2	2	3	3	3	2	3	3	3	3	2	3	3	3	3
263	2	1	1	1	5	1	0	0	3	1	1	0	2	2	2	1	1	3	3	3	1	1	3	1	3	1	3	1	3	3	4	3	3	3	3	3	3
264	1	1	2	1	0	0	0	0	2	1	1	1	2	3	2	1	1	3	3	1	3	3	3	3	3	1	1	1	3	2	3	3	2	3	2	3	2
265	1	1	1	1	1	0	0	0	2	1	1	1	1	1	1	3	3	3	3	3	1	1	1	1	3	3	3	1	3	3	3	3	2	3	3	3	3
266	2	1	2	1	2	0	0	1	2	1	1	1	3	3	3	3	3	3	3	3	1	1	1	1	3	3	3	1	4	4	4	4	3	4	4	4	4
267	2	1	2	2	5	0	0	0	2	1	1	1	1	2	1	3	1	3	3	1	1	1	1	1	3	3	3	1	2	4	2	4	4	4	4	4	3
268	2	1	2	2	3	0	0	0	3	0	1	0	1	1	1	2	3	3	3	3	1	1	2	1	3	3	3	1	3	3	3	3	2	3	3	3	3
269	1	1	2	1	2	1	0	0	2	1	1	1	2	3	2	3	3	3	3	3	1	1	3	3	3	3	3	1	4	4	3	3	2	4	3	3	3
270	1	1	2	1	0	1	0	0	0	0	1	1	2	4	4	3	3	3	3	3	2	2	2	2	3	3	3	2	3	3	2	3	3	3	3	3	3
271	1	1	2	1	2	0	0	0	2	0	1	0	2	2	2	2	2	2	2	3	2	3	3	3	3	3	3	3	2	4	3	4	3	3	3	3	3
272	0	1	1	1	1	0	0	0	1	0	1	0	1	4	2	4	4	4	4	2	1	1	1	1	4	4	4	1	3	4	3	4	1	4	4	4	4
273	1	1	1	1	1	0	0	0	1	0	1	0	2	2	2	3	3	3	3	3	2	2	2	2	3	3	3	2	3	2	3	3	3	3	3	3	3
274	2	1	2	1	1	1	0	0	3	1	1	1	1	1	1	3	3	3	3	3	3	1	3	3	3	3	3	3	4	4	4	4	4	4	4	4	4
275	2	1	2	2	4	0	2	0	1	1	1	1	1	1	1	1	3	3	3	3	1	1	1	1	3	3	3	3	3	3	3	3	3	3	3	3	3
276	2	1	2	1	2	0	1	0	2	1	1	1	2	3	2	1	1	3	3	1	1	1	1	1	1	3	3	1	3	2	2	3	2	3	3	3	2
277	2	1	2	1	7	0	0	0	3	0	1	0	1	1	2	3	2	4	3	3	1	1	2	1	3	3	4	1	3	3	2	3	3	3	3	3	2
278	2	1	2	1	5	0	0	0	2	0	1	0	1	2	2	2	2	2	2	3	2	2	2	2	2	2	3	2	2	3	2	3	2	2	2	3	3
279	1	1	1	2	2	0	1	0	2	0	1	0	1	1	3	3	2	2	3	2	2	2	2	2	2	3	3	2	4	3	2	3	3	3	3	3	3
280	3	1	2	2	2	0	0	0	3	1	1	1	2	2	2	3	3	1	1	3	1	1	3	1	3	1	3	1	4	3	3	3	3	3	3	4	4
281	1	1	2	1	2	0	1	0	1	0	1	1	4	2	2	2	3	4	4	4	2	1	2	2	4	4	4	3	4	4	2	3	4	4	4	4	4
282	2	1	2	1	1	0	0	0	1	1	1	1	1	2	2	3	3	3	3	3	1	1	1	1	3	3	3	1	3	3	2	3	2	3	3	3	3
283	1	1	1	1	1	1	0	0	2	1	1	1	2	2	2	3	3	3	3	3	1	1	1	3	3	3	3	1	3	3	3	3	3	3	3	3	3
284	2	1	2	1	2	0	0	1	2	1	1	1	2	3	3	3	1	3	1	1	1	1	3	1	1	3	3	1	3	3	3	3	3	3	3	3	2
285	1	1	2	1	0	0	0	0	2	1	1	1	3	2	3	1	1	3	3	1	1	1	3	1	1	3	3	1	4	2	4	3	3	3	3	3	3
286	1	1	1	1	7	0	0	0	1	0	1	0	3	2	1	3	3	3	3	3	2	2	3	2	3	2	4	4	2	3	3	3	3	3	3	4	4
287	2	1	2	2	2	0	0	1	3	1	1	1	1	2	1	3	1	3	3	3	1	1	1	1	1	3	1	1	3	4	3	4	3	4	3	4	4
288	2	1	1	1	2	1	0	0	1	0	1	0	1	3	2	3	3	3	3	3	1	1	2	1	2	3	3	2	3	3	3	3	3	3	3	3	3
289	4	1	1	2	4	0	0	1	4	1	1	1	2	3	2	3	3	3	3	3	1	1	1	1	3	3	3	1	3	3	2	3	2	3	3	3	2
290	2	1	1	1	7	0	0	0	0	0	1	0	2	2	4	3	3	4	4	3	2	2	2	2	3	4	4	2	4	4	3	4	3	4	4	3	4
291	0	1	2	1	5	0	0	0	1	1	1	1	1	4	2	3	3	3	3	3	1	1	1	1	3	3	3	3	4	4	4	2	4	4	4	4	3
292	0	1	2	0	0	0	0	0	0	0	1	0	4	4	4	3	3	3	3	3	2	2	3	2	3	3	3	2	4	4	4	4	4	4	4	4	4
293	0	1	1	1	5	0	0	0	1	1	1	0	1	1	1	3	1	3	3	3	1	1	1	1	1	1	3	1	4	4	4	4	4	4	1	4	4
294	3	1	2	2	6	0	1	0	3	1	1	1	1	1	2	3	1	3	3	3	1	1	1	1	3	3	3	1	3	4	3	3	2	3	3	3	3
295	1	1	2	1	2	0	0	0	1	0	1	1	1	4	3	4	3	3	2	2	1	1	2	1	2	2	3	1	4	3	3	3	3	3	3	4	4
296	1	1	2	0	0	0	0	0	1	1	1	1	3	2	3	3	3	3	3	3	3	1	3	1	3	3	3	3	4	4	4	4	4	4	4	4	4
297	2	1	2	2	7	0	2	1	3	1	1	1	1	1	1	1	1	3	3	1	1	1	1	1	3	3	3	1	3	3	3	3	1	3	3	3	3
298	0	1	1	1	7	0	0	0	0	1	1	1	2	4	2	3	3	3	3	3	2	2	2	2	3	3	3	2	4	4	4	4	4	4	2	4	4
299	2	1	2	1	2	1	0	0	2	1	1	1	1	1	1	3	3	3	3	3	1	1	1	1	3	3	3	1	4	4	4	4	3	4	4	4	4
300	0	1	1	0	7	1	0	0	1	1	1	1	2	2	2	1	1	3	3	3	1	1	3	1	1	1	3	1	4	4	4	4	2	4	4	4	4
301	2	1	1	1	3	0	0	1	2	0	1	1	1	1	2	4	4	4	4	3	2	2	2	2	3	3	3	2	4	3	3	3	3	3	3	3	3
302	1	1	1	0	7	1	0	0	0	0	1	0	2	4	2	3	3	3	3	3	2	2	2	2	3	3	3	3	4	4	4	4	4	4	4	4	4
303	1	1	1	1	0	1	0	0	2	1	1	1	2	2	2	3	3	3	3	1	1	1	1	1	3	3	3	3	3	3	3	3	3	3	3	3	3
304	1	1	1	1	0	1	0	0	1	0	1	0	1	3	2	3	3	3	3	3	2	2	2	2	3	3	3	2	3	3	3	3	3	3	3	3	3
305	1	1	0	0	2	1	0	0	1	1	1	1	2	2	2	3	3	3	3	3	3	1	1	1	3	3	3	3	4	4	2	4	4	4	4	4	4
306	2	1	1	1	2	1	0	0	1	1	1	1	2	2	2	3	3	3	3	3	1	1	1	1	3	3	3	1	2	3	2	3	2	3	2	3	3
307	0	1	2	0	4	1	0	0	1	0	1	0	2	2	2	3	2	3	3	2	2	2	2	2	3	2	3	2	4	4	4	4	4	4	4	4	4
308	4	1	2	3	7	1	3	1	4	1	1	1	1	1	1	3	1	3	3	1	1	1	1	1	1	3	3	3	3	3	3	3	3	3	3	3	3
309	1	1	2	1	2	1	0	0	1	1	1	1	1	1	1	3	1	3	3	3	1	1	1	1	3	3	3	3	4	4	4	4	1	4	4	4	4
310	0	1	1	1	3	1	0	0	1	0	0	0	2	2	2	3	3	3	3	3	2	3	2	3	3	2	3	2	2	3	3	3	2	3	3	3	3
311	1	1	1	1	7	1	0	0	1	0	1	0	4	4	4	4	4	4	4	4	1	1	4	1	1	2	4	1	4	4	4	4	4	4	4	4	4
312	2	1	2	2	1	1	0	1	2	1	1	1	1	1	2	3	3	3	1	1	1	1	1	1	3	3	3	1	3	3	2	3	3	3	3	3	3
313	1	1	2	1	3	0	0	0	3	1	1	1	1	3	2	3	3	3	3	3	1	1	1	1	3	3	3	1	3	3	2	3	3	3	3	3	3
314	1	1	2	1	3	1	0	0	0	1	1	1	4	4	4	3	3	3	3	3	2	3	2	3	3	3	3	3	3	3	3	3	3	3	3	3	3
315	2	1	2	1	7	0	0	0	2	0	1	0	1	1	1	2	3	3	3	3	1	1	2	2	3	3	3	2	3	3	2	3	3	3	3	4	3
316	2	1	1	1	4	1	0	0	1	0	1	1	1	1	1	4	1	4	4	2	1	1	1	1	4	4	4	1	4	4	1	4	1	4	4	4	4
317	1	1	2	2	2	1	1	1	1	0	1	0	1	1	1	1	1	4	4	2	1	1	3	1	2	4	4	1	4	4	4	4	4	4	4	4	4
318	1	1	2	1	2	0	1	1	2	1	1	1	2	3	2	3	3	3	3	3	1	1	1	1	3	3	3	1	4	2	3	3	2	3	3	3	3
319	0	1	1	0	2	1	0	0	1	1	1	1	3	2	2	3	3	3	3	3	1	1	3	1	3	3	3	3	4	4	4	4	4	4	4	4	4
320	1	1	2	1	1	1	0	0	1	1	1	1	1	1	1	3	3	3	3	3	1	1	3	1	3	3	3	3	4	3	3	3	3	3	3	3	3
321	1	1	2	1	7	0	0	0	2	1	1	1	2	2	2	3	1	3	3	3	1	1	1	1	3	3	3	1	2	3	2	2	3	2	2	3	2
322	1	1	1	1	3	1	0	0	0	0	1	0	2	2	2	3	3	3	3	3	2	2	2	2	3	3	3	2	3	3	3	3	3	3	3	3	3
323	3	1	2	2	7	1	2	1	3	1	1	1	1	1	1	3	3	3	3	3	1	1	3	1	3	3	3	3	3	3	1	3	3	3	3	3	3
324	0	1	1	0	2	1	0	0	1	1	1	1	3	4	2	3	3	3	3	3	3	1	1	1	3	3	3	3	4	4	2	4	2	4	4	4	4
325	2	1	2	2	4	1	2	1	3	1	1	1	1	1	1	1	3	1	3	3	1	1	1	1	1	3	3	1	3	3	1	3	1	3	1	3	3
326	1	1	1	0	3	1	0	0	1	1	1	1	2	2	2	3	3	3	3	3	1	1	3	1	3	3	3	1	4	4	4	4	4	4	4	4	4
327	2	1	2	1	1	1	0	0	0	0	1	0	2	2	2	2	3	3	3	3	2	2	2	2	3	3	3	2	3	3	3	3	2	3	3	3	3
328	4	1	1	1	7	0	0	1	4	0	1	0	1	1	1	4	3	3	3	3	1	1	2	2	2	3	3	2	3	3	3	3	3	3	3	3	3
329	1	1	2	1	3	0	0	0	1	1	1	1	2	4	1	3	1	3	3	3	1	1	1	1	3	3	3	1	4	4	3	4	4	3	4	4	3
330	1	1	2	1	2	0	0	0	1	1	1	1	2	2	2	3	3	3	3	3	1	3	1	1	1	3	3	3	2	4	4	4	3	4	4	4	4
331	1	1	1	1	7	1	0	0	1	1	1	1	1	1	1	3	3	3	3	3	1	1	1	1	1	1	1	1	1	4	1	4	1	4	1	4	4
332	1	1	2	1	4	1	1	0	1	1	1	1	1	2	2	1	3	3	3	3	1	1	1	1	3	3	3	1	3	3	2	3	3	3	3	3	3
333	1	1	1	1	1	1	0	0	1	1	1	1	1	1	1	3	1	3	3	3	1	1	1	1	3	3	3	1	4	4	4	4	1	1	4	4	4
334	2	1	2	1	3	1	0	0	1	1	0	1	3	3	2	3	3	3	3	1	1	1	1	1	3	3	3	1	3	3	2	3	2	3	3	3	3
335	4	1	2	2	5	0	2	1	4	1	1	1	1	1	3	3	3	3	3	3	3	3	1	1	1	3	3	1	3	3	3	3	3	3	3	3	3
336	1	1	1	1	4	1	0	0	0	0	1	0	2	2	2	3	3	3	3	3	2	2	2	2	2	3	3	2	2	2	3	3	3	2	3	3	3
337	4	1	1	2	4	0	0	1	4	1	1	1	2	3	2	1	1	1	1	1	1	1	3	1	1	1	1	1	3	2	3	3	3	3	2	3	3
338	1	1	2	1	2	1	0	0	0	0	1	0	2	2	4	4	3	3	3	2	2	2	2	2	3	3	3	2	3	3	2	3	2	3	3	3	3
339	1	1	1	1	2	1	0	0	1	1	1	1	2	2	2	1	1	1	1	3	1	1	1	1	1	1	3	1	4	4	4	1	1	1	1	4	4
340	4	1	1	2	0	0	2	1	3	0	1	1	1	1	3	3	3	3	1	3	1	1	1	1	3	3	3	3	3	3	1	3	3	3	3	3	3
341	2	1	2	1	3	0	0	0	2	1	1	1	1	1	1	3	3	1	3	1	1	1	1	1	1	3	3	1	1	4	1	4	4	4	2	4	3
342	1	0	2	1	4	1	0	0	0	0	1	0	2	2	2	3	3	3	3	3	2	2	2	2	3	3	3	2	3	3	3	3	3	3	3	3	2
343	1	1	2	1	2	1	0	0	1	1	1	1	1	4	1	3	3	3	3	3	1	1	1	1	3	3	3	1	3	3	2	4	2	4	4	4	4
344	4	1	1	3	4	1	2	1	4	1	1	1	1	1	1	1	1	3	3	3	1	1	1	1	3	3	3	3	3	3	1	3	1	3	3	3	3
345	0	1	1	0	7	1	0	0	0	0	1	0	2	4	2	4	3	4	3	4	2	2	2	2	3	3	4	4	4	4	4	4	4	4	4	4	4
346	2	1	2	1	1	1	1	0	2	1	1	1	1	2	2	3	3	3	3	3	1	1	1	1	3	1	3	3	4	4	3	4	3	3	3	3	3
347	1	1	2	0	7	1	0	0	3	0	0	0	2	2	2	2	2	3	2	2	2	2	2	2	2	2	3	2	2	2	2	2	2	2	2	2	2
348	4	1	2	2	4	0	0	0	3	1	1	1	1	1	1	3	1	3	3	3	1	1	1	1	3	3	3	1	3	4	4	4	3	4	4	4	4
349	1	1	2	1	3	1	2	0	2	1	1	1	1	3	1	3	1	3	3	1	1	1	1	1	3	3	3	1	3	3	1	3	1	3	3	3	3
350	2	1	1	1	3	0	0	0	2	0	1	1	1	1	4	4	4	4	4	4	4	1	1	1	4	4	4	4	4	4	4	4	4	4	4	4	4
351	1	1	2	1	3	1	0	0	1	1	1	1	1	2	2	3	1	3	3	1	1	1	1	1	1	3	3	3	3	3	3	3	3	3	3	3	3
352	1	1	1	1	0	1	1	0	2	1	1	1	1	1	1	3	1	3	3	3	1	1	1	1	3	3	3	1	4	4	4	4	1	4	4	4	4
353	2	1	2	2	5	0	0	0	3	1	1	1	1	1	2	3	3	3	3	3	1	1	1	1	3	3	3	1	3	3	2	3	2	3	3	3	3
354	3	1	2	2	4	1	0	0	3	1	1	1	2	2	2	3	1	3	3	1	1	1	1	1	3	1	3	1	3	3	3	4	3	3	2	3	2
355	1	1	2	1	1	1	2	0	2	1	1	1	1	3	1	3	3	3	3	3	1	1	1	1	3	3	3	1	3	3	3	3	3	3	3	3	3
356	1	1	1	0	1	1	0	0	1	0	1	0	3	2	2	4	3	4	3	4	3	2	3	2	3	3	4	3	4	4	4	2	2	4	4	4	4
357	1	1	1	0	1	1	0	0	0	0	1	0	2	2	2	2	2	3	3	3	2	2	2	2	2	3	3	2	4	4	4	4	4	4	2	4	4
358	1	1	1	1	3	1	0	0	1	1	1	1	1	4	4	3	3	3	3	3	1	1	1	1	3	3	3	1	4	4	1	4	3	4	4	4	4
359	1	1	2	1	1	1	0	0	1	1	1	1	2	2	2	3	3	3	3	1	1	3	1	3	3	3	3	1	4	4	3	4	3	3	4	4	3
360	1	1	2	1	7	0	0	0	2	1	1	1	1	1	2	3	3	3	3	3	1	1	1	1	3	3	3	1	3	3	2	3	3	3	3	3	3
361	0	1	2	1	7	1	0	0	1	0	1	0	1	1	2	2	3	4	4	3	1	1	2	1	3	3	3	1	3	4	2	4	2	3	3	3	3
362	1	1	2	1	3	0	0	0	2	1	1	1	1	1	1	1	3	3	3	3	1	1	3	1	1	3	3	3	3	3	3	3	3	3	3	3	3
363	2	1	2	2	3	1	0	0	1	1	1	1	2	3	1	3	1	3	3	3	1	1	1	1	3	3	3	1	3	4	3	4	3	3	4	4	3
364	1	1	1	1	1	1	0	0	1	1	1	1	2	3	3	3	3	3	3	3	1	1	1	1	1	3	3	1	3	3	2	3	3	3	3	3	3
365	2	1	2	1	2	0	0	0	2	1	1	1	1	1	2	3	3	3	3	3	1	1	1	1	3	3	3	1	3	3	3	3	3	3	3	3	4
366	0	1	1	1	1	1	0	0	1	1	1	1	2	2	2	3	3	3	3	3	1	1	1	1	3	3	3	1	3	3	3	3	2	3	3	3	3
367	2	1	2	2	5	0	0	0	2	1	1	0	2	3	2	3	3	3	3	3	1	1	1	1	3	3	3	1	3	3	2	3	3	3	3	3	3
368	1	1	2	1	1	1	0	0	1	1	1	1	1	1	1	1	3	3	3	3	1	1	3	1	3	3	3	3	4	4	4	4	4	4	4	4	4
369	0	1	1	1	2	0	0	0	0	0	1	0	2	2	2	3	3	3	3	2	2	2	2	2	2	3	3	2	3	3	3	3	3	3	3	3	3
370	0	1	1	1	7	0	0	0	1	1	1	0	2	2	1	1	3	3	3	3	1	1	3	1	3	3	3	1	4	4	4	4	1	4	1	4	4
371	1	1	1	1	1	0	0	0	1	0	1	0	2	4	3	4	2	4	3	4	1	1	1	2	2	3	3	1	4	4	4	4	4	3	3	3	3
372	1	1	2	1	4	0	0	0	2	1	1	1	1	1	1	3	3	3	3	3	1	1	1	1	1	3	3	3	4	4	4	4	4	4	4	4	4
373	1	1	2	1	2	0	0	1	2	0	1	0	3	2	2	3	3	3	2	3	2	2	3	3	2	3	3	2	3	2	2	3	2	3	4	4	3
374	1	1	1	0	4	1	0	0	1	0	1	0	3	2	2	3	3	3	3	3	2	1	2	2	3	3	4	3	4	4	4	2	2	4	4	4	4
375	1	1	2	1	1	0	0	1	2	0	1	0	2	2	2	2	3	2	3	2	2	2	2	2	3	3	3	2	3	2	3	3	2	3	3	3	3
376	2	1	2	1	3	0	2	0	3	1	1	1	1	1	1	3	1	3	3	3	1	1	1	1	1	3	3	1	3	3	3	3	1	3	3	3	3
377	0	1	1	0	7	1	0	0	2	0	1	0	2	2	2	2	2	4	2	2	2	2	2	2	2	2	4	2	4	4	4	4	4	2	4	4	4
378	1	1	2	1	2	0	0	0	2	1	1	1	2	2	2	3	3	3	3	3	1	1	1	1	3	3	3	1	3	3	2	3	3	3	3	3	3
379	4	1	2	3	7	0	3	1	4	0	1	0	1	1	1	3	3	3	3	3	1	1	1	1	3	3	3	1	3	3	1	3	3	3	3	3	3
380	3	1	2	2	7	1	0	1	3	0	1	1	1	1	3	4	3	4	4	3	2	2	2	2	2	3	3	2	3	3	2	4	3	4	4	4	3
381	1	1	2	1	4	0	0	0	2	0	1	0	1	1	1	4	4	4	4	4	1	1	1	1	1	4	4	1	4	4	3	4	3	4	4	4	4
382	2	1	1	1	4	0	0	0	2	0	1	0	1	3	3	4	4	4	4	4	1	1	4	1	4	4	4	4	4	4	4	4	4	4	4	4	4
383	0	1	1	0	4	0	0	0	0	0	1	0	4	4	4	4	4	4	4	4	2	2	2	2	4	4	4	2	4	4	2	4	4	4	4	4	4
384	1	1	1	1	1	1	0	0	0	0	1	0	2	2	2	4	3	2	2	3	2	2	3	2	3	2	3	2	3	3	3	3	2	3	3	3	3
385	4	1	2	3	1	0	0	1	4	1	1	1	2	1	1	3	3	3	3	3	1	1	1	1	3	3	3	1	3	3	2	4	2	4	4	4	3
386	2	1	2	2	4	0	0	0	0	0	1	0	2	4	2	3	2	3	3	3	2	3	2	2	3	2	3	3	3	3	2	3	3	2	3	3	3
387	1	1	2	1	1	0	0	0	2	1	1	1	2	2	2	3	1	3	3	3	1	1	3	1	3	1	3	1	3	3	3	3	3	3	3	3	3
388	0	1	1	1	3	0	0	0	1	1	1	1	1	4	1	3	3	3	3	3	1	1	1	1	3	3	3	1	2	3	2	4	2	4	4	4	4
389	0	1	1	0	0	0	0	0	1	0	1	0	3	2	3	4	3	4	4	4	3	1	3	2	3	4	4	2	2	4	2	2	2	4	4	4	4
390	0	1	2	0	3	0	0	0	1	0	1	0	3	4	2	4	2	4	4	3	4	2	2	2	3	3	4	2	4	4	4	4	2	4	4	4	4
391	1	1	2	1	1	0	1	0	1	0	1	0	1	1	1	3	2	4	3	2	1	1	2	2	3	3	3	3	1	3	4	3	2	2	2	4	3
392	3	1	1	2	4	0	0	1	3	1	1	1	1	1	1	3	3	3	3	3	1	1	1	1	3	3	3	1	4	4	1	4	4	4	4	4	4
393	0	1	1	1	2	0	0	0	0	0	1	0	2	2	2	2	4	4	4	3	2	2	2	2	4	4	4	2	2	4	3	4	4	4	2	4	4
394	1	1	2	1	2	0	0	0	1	0	1	0	1	1	3	1	4	4	4	3	1	1	2	1	4	4	4	1	4	4	4	4	4	4	4	4	4
395	4	1	1	2	7	1	0	1	3	1	1	1	2	2	2	3	3	3	3	1	1	1	1	3	3	3	1	1	4	4	3	3	2	4	2	2	4
396	1	1	1	1	2	0	0	0	1	1	1	1	1	1	1	3	1	3	3	3	1	1	1	1	1	3	3	1	2	3	2	4	3	4	4	4	4
397	2	1	2	2	7	0	0	0	3	1	1	1	3	1	1	1	3	3	1	1	1	1	3	3	1	1	1	1	2	4	4	4	4	4	4	4	3
398	1	1	1	1	1	0	0	0	2	1	1	1	2	3	1	3	3	3	3	3	1	1	1	1	3	3	3	1	3	3	3	3	3	4	4	4	4
399	2	1	2	2	1	0	0	0	1	0	0	0	2	1	1	3	3	3	3	1	2	1	2	1	1	1	3	1	1	4	3	3	1	1	3	1	3
400	1	1	1	1	2	1	0	0	1	0	1	1	3	3	3	3	3	3	3	3	2	3	2	3	2	3	3	3	3	3	3	3	3	3	3	3	3
401	0	1	1	1	1	0	0	0	0	0	1	0	2	4	2	4	4	4	4	4	2	2	2	2	2	4	4	2	2	4	4	4	4	4	4	4	4
402	2	1	2	1	3	0	0	0	3	1	1	1	1	3	1	3	1	3	3	1	1	1	1	1	1	3	3	1	3	3	3	3	2	3	3	3	3
403	2	1	2	1	4	1	2	1	2	1	1	1	1	1	1	3	1	3	3	3	1	1	1	1	3	3	3	1	3	3	3	3	3	3	1	3	3
404	1	1	2	1	2	1	0	0	1	0	1	0	1	1	2	4	4	4	4	4	1	1	1	1	4	4	4	1	4	4	4	4	1	4	4	4	4
405	0	1	1	0	7	0	0	0	1	0	1	0	3	2	3	3	3	4	4	4	4	1	4	2	2	3	4	2	4	4	4	4	2	2	4	4	4
406	2	1	2	2	1	0	1	0	3	1	1	1	2	2	2	3	3	3	3	3	1	1	1	1	3	3	3	1	3	3	2	3	3	3	3	3	3
407	1	1	1	1	1	1	0	0	1	1	1	1	1	1	1	1	3	1	3	3	1	1	1	1	1	3	3	1	4	4	4	4	1	4	1	4	3
408	4	1	2	2	7	0	1	1	4	0	1	0	1	4	3	4	4	4	4	4	1	1	1	1	4	4	4	1	4	4	1	4	4	4	4	4	4
409	1	1	1	0	4	1	0	0	2	0	1	1	3	2	3	4	4	4	4	4	2	1	3	2	4	4	4	4	4	4	2	4	2	4	4	4	4
410	2	1	2	1	4	0	0	0	2	0	1	0	2	2	3	3	2	3	3	3	2	2	2	2	3	2	3	2	3	3	2	3	3	3	3	3	3
411	3	1	2	2	7	1	0	1	1	0	1	0	2	4	1	4	2	4	3	2	1	2	2	1	2	2	2	2	4	4	4	4	2	3	4	4	3
412	1	1	2	0	2	0	0	0	1	1	1	1	3	4	3	3	3	3	3	3	1	1	1	1	3	3	3	1	4	4	4	4	2	2	2	4	4
413	0	1	2	1	2	1	0	0	0	1	1	0	4	4	2	3	3	3	3	3	2	2	2	2	3	3	3	2	2	4	2	4	3	4	3	3	3
414	2	1	1	1	1	0	0	0	2	1	1	1	1	2	2	1	1	3	1	1	1	1	1	1	1	3	1	1	1	3	3	3	1	1	1	3	1
415	1	1	2	0	2	0	0	0	0	0	1	0	2	4	4	4	2	4	4	2	3	2	2	2	3	3	3	2	4	4	2	4	4	4	4	4	4
416	1	1	2	1	1	1	0	0	2	1	1	1	2	1	1	3	1	3	3	1	1	1	1	1	1	1	3	3	4	4	2	4	1	4	4	4	4
417	4	1	1	1	3	0	0	0	3	1	1	1	1	1	1	3	3	3	1	3	1	1	1	1	3	3	3	1	4	4	1	4	1	4	4	4	4
418	3	1	2	2	2	0	1	0	3	1	1	1	1	4	1	3	3	3	3	1	1	1	1	1	3	3	3	1	2	4	1	4	1	4	4	4	4
419	0	1	1	0	2	1	0	0	0	1	1	1	4	4	4	3	3	3	3	3	2	2	3	2	3	3	3	2	4	4	2	4	4	4	4	4	4
420	2	1	2	1	4	0	0	0	1	1	1	1	1	1	4	3	3	3	1	1	1	1	1	1	1	1	1	1	1	3	3	3	3	3	2	3	4
421	0	1	2	1	1	0	0	0	1	0	1	0	1	1	1	4	2	4	2	2	1	1	2	2	2	4	4	1	4	4	2	4	2	4	4	4	4
422	1	1	1	1	1	0	0	0	1	0	1	0	1	2	3	4	4	3	3	3	1	1	2	1	3	3	3	2	3	3	3	3	3	3	3	3	3
423	0	1	1	0	4	1	0	0	1	0	1	0	3	3	2	4	3	3	3	3	2	2	3	2	3	3	3	2	4	4	4	4	4	4	4	4	4
424	1	1	1	1	4	1	0	0	1	0	1	0	2	3	2	3	3	3	4	3	1	2	2	2	3	3	3	3	3	4	3	3	3	3	3	3	3
425	0	1	1	1	4	0	0	0	0	0	1	0	2	4	4	4	4	4	4	4	2	2	2	2	4	4	4	3	4	4	2	4	2	4	4	4	4
426	2	1	1	0	4	1	0	0	1	0	0	0	3	3	2	4	3	3	4	3	2	2	2	2	2	3	3	2	4	4	4	4	4	4	4	4	4
427	0	1	1	1	4	0	0	0	1	0	1	0	1	1	1	4	1	4	4	4	1	1	1	1	4	4	4	1	4	4	1	4	1	4	4	4	4
428	1	1	2	1	2	0	0	0	2	1	1	1	2	2	3	3	1	3	3	3	1	1	1	1	3	1	3	1	4	3	3	4	3	3	3	2	3
429	1	1	2	1	2	1	0	0	2	1	1	1	2	2	2	3	3	3	3	3	1	1	1	1	3	3	3	3	3	3	2	3	3	3	3	3	3
430	2	1	1	0	7	0	0	0	3	1	1	1	3	2	2	3	1	3	3	3	1	1	1	1	3	3	3	1	2	4	2	4	4	4	4	4	4
431	1	1	2	2	1	0	0	0	3	1	1	1	2	2	3	3	3	3	3	3	1	3	1	1	1	1	1	3	3	3	2	3	3	3	3	3	3
432	0	1	1	1	0	0	0	0	2	1	1	1	2	1	1	3	3	3	3	3	1	1	1	1	3	3	3	1	4	4	4	4	4	4	4	4	4
433	3	1	2	2	7	0	2	1	4	1	1	1	1	1	1	3	3	3	3	3	1	1	1	1	3	3	3	1	3	3	1	3	3	3	3	3	3
434	0	1	1	0	2	0	0	0	0	0	1	0	4	4	4	4	4	4	4	4	2	2	2	2	4	4	4	4	4	4	4	4	2	4	4	4	4
435	4	1	2	2	1	0	1	1	4	1	1	1	1	2	2	3	1	3	3	3	1	1	1	1	3	3	3	1	3	2	2	3	3	3	3	3	3
436	4	1	2	2	7	0	0	1	3	1	1	1	2	2	1	3	1	3	3	3	1	1	1	1	3	3	3	3	3	4	1	4	4	4	4	4	4
437	1	1	2	0	1	0	0	0	2	1	1	1	3	3	3	3	3	3	3	3	1	1	1	1	1	3	3	1	4	4	4	4	4	4	4	4	4
438	1	1	1	1	1	1	0	0	1	1	1	1	3	2	2	3	1	3	3	3	3	1	1	1	3	3	3	3	3	3	3	2	2	3	3	3	3
439	1	1	1	1	0	0	0	0	1	1	1	1	1	2	3	3	3	3	3	3	1	1	1	1	1	3	3	1	4	4	4	4	3	4	4	4	4
440	1	1	2	1	3	0	0	0	2	0	1	1	1	1	4	4	4	4	4	1	1	1	2	1	4	4	4	1	4	4	4	4	1	4	4	4	4
441	2	1	1	1	1	1	0	0	3	1	1	1	1	4	1	1	1	3	3	3	1	1	1	1	1	1	3	3	1	4	4	4	1	1	1	4	4
442	3	1	2	3	0	0	3	1	3	1	1	1	1	1	1	1	1	3	3	3	1	1	1	1	3	3	3	1	3	3	1	1	1	1	3	3	3
443	4	1	2	2	7	0	0	1	3	1	1	1	2	3	1	3	3	3	3	3	1	1	1	1	3	3	3	1	1	4	1	4	4	4	4	4	4
444	2	1	2	2	2	1	2	1	2	1	1	1	1	1	1	3	3	3	3	3	1	1	1	1	3	3	3	1	3	3	3	3	3	3	3	3	3
445	3	1	2	2	1	0	1	0	2	1	1	1	2	1	2	3	3	3	3	3	1	1	3	1	3	3	3	1	4	4	4	4	4	3	4	4	3
446	1	1	1	1	1	1	0	0	1	1	1	1	1	1	1	1	1	3	3	3	1	1	1	1	3	3	3	1	4	4	4	4	3	4	4	4	4
447	3	1	1	1	2	1	0	0	1	1	1	1	2	2	2	3	3	3	3	3	1	1	1	1	3	3	3	1	3	3	3	3	3	3	3	3	3
448	1	1	2	1	2	1	1	1	2	1	1	1	2	2	2	3	3	3	3	3	1	1	1	1	3	3	3	1	3	3	3	3	3	3	3	3	3
449	3	1	1	1	7	0	0	1	2	0	1	0	1	4	4	4	4	4	2	2	1	1	1	1	1	2	3	1	4	4	2	4	4	4	4	4	3
450	1	1	2	1	2	1	0	0	2	1	1	1	2	2	2	1	3	3	3	3	1	1	3	1	3	3	3	1	3	3	2	3	2	3	3	3	3
451	1	1	2	1	2	0	0	0	1	1	1	1	1	3	1	1	3	3	3	1	1	1	1	1	1	3	3	1	1	3	1	3	3	3	1	3	3
452	0	1	1	1	4	0	0	0	0	1	1	0	2	4	2	3	2	3	3	2	2	2	2	2	3	2	3	2	4	4	2	4	4	4	4	4	4
453	2	1	2	2	1	0	0	0	2	1	1	1	1	2	2	3	1	3	1	3	1	1	3	1	1	3	3	1	3	3	3	3	3	3	3	4	3
454	2	1	2	1	0	0	1	0	2	1	1	1	2	3	1	3	3	3	3	3	1	1	1	1	1	1	3	1	4	4	4	4	1	4	4	4	4
455	0	1	2	0	1	0	0	0	1	0	1	0	2	4	2	4	4	4	4	3	3	1	1	4	4	4	4	4	4	4	2	4	2	4	4	4	4
456	1	1	2	1	4	0	0	0	2	1	1	1	1	1	1	3	1	3	3	3	1	1	1	3	1	3	3	3	4	4	4	4	4	4	4	4	4
457	2	1	2	2	1	0	0	0	0	0	1	0	2	2	2	2	2	2	2	2	2	2	2	2	2	2	2	2	3	2	3	2	2	3	2	2	3
458	0	1	2	0	2	0	0	0	1	1	1	1	2	3	3	3	3	3	3	1	1	1	1	1	3	3	3	1	4	4	2	4	2	4	4	4	4
459	1	1	2	1	1	0	2	0	1	1	1	1	1	3	1	3	1	1	3	3	1	1	1	1	3	1	3	1	1	3	1	3	3	3	1	3	3
460	2	1	1	1	1	0	1	1	3	1	1	1	1	1	1	1	1	1	3	3	1	1	1	1	3	3	3	3	1	3	3	3	1	3	3	3	3
461	2	1	1	1	4	0	1	0	2	0	1	0	2	3	4	4	3	3	3	2	2	2	2	3	2	3	2	2	4	3	3	4	3	3	3	3	3
462	1	1	2	0	2	0	0	0	2	1	1	1	2	2	2	1	1	3	1	1	1	1	1	1	3	3	3	1	4	2	2	4	2	4	4	4	4
463	1	1	1	0	2	1	0	0	1	1	1	1	2	2	3	3	3	3	3	3	1	1	1	1	3	3	3	1	4	4	2	4	2	4	4	4	4
464	2	1	2	1	0	0	0	0	2	0	1	0	2	1	3	3	1	1	1	1	1	1	1	1	1	4	4	1	4	2	4	4	4	1	1	4	4
465	3	1	2	2	0	0	1	1	3	1	1	0	1	2	2	3	3	3	3	3	1	1	1	1	3	3	3	1	3	3	2	3	2	3	3	3	3
466	1	1	2	1	4	0	0	0	2	0	0	0	3	3	2	3	3	3	3	3	2	3	3	3	3	3	3	3	3	3	3	3	3	3	3	3	3
467	4	1	1	2	2	0	2	1	4	1	1	1	3	1	1	3	3	1	3	1	1	1	1	1	3	3	3	1	3	3	1	3	3	3	3	3	1
468	1	1	1	1	3	1	0	0	2	0	1	0	2	2	2	2	3	2	2	3	2	2	3	3	2	2	3	2	2	3	3	3	2	3	4	4	2
469	2	1	2	1	1	1	0	1	2	1	1	1	2	3	1	3	3	1	3	3	1	1	1	1	3	3	3	1	3	3	3	3	2	3	3	3	3
470	4	1	2	3	2	0	2	1	4	1	1	1	3	1	1	3	3	3	3	1	1	1	1	1	3	3	3	1	3	3	1	3	1	3	1	3	3
471	0	1	2	1	1	0	0	0	0	0	1	0	4	4	2	3	3	2	2	2	2	3	2	2	2	2	2	2	3	2	3	2	2	2	2	2	2
472	3	1	2	2	4	0	2	1	4	1	1	1	1	1	1	3	1	3	3	3	1	1	1	1	3	3	3	1	1	3	1	3	3	3	3	3	3
473	0	1	2	1	2	0	0	0	0	0	1	0	2	2	2	3	3	4	3	2	2	2	2	2	2	3	3	2	2	3	2	3	2	3	2	3	3
474	2	1	2	1	1	0	0	0	3	1	1	1	1	1	1	3	1	3	3	3	1	1	1	1	3	3	3	1	4	4	4	4	1	4	4	4	4
475	0	1	2	1	6	0	0	0	0	0	1	0	2	4	2	3	2	3	3	2	2	2	2	2	3	2	3	3	3	3	3	3	3	3	3	3	3
476	4	1	2	2	1	1	2	1	4	1	1	1	1	1	1	3	1	3	3	3	1	1	1	1	3	3	3	3	3	3	1	3	3	3	3	3	3
477	0	1	2	1	7	0	0	0	0	0	1	0	2	2	2	2	2	2	2	2	2	2	2	2	2	2	2	2	2	2	2	2	2	2	2	2	2
478	2	1	2	2	0	0	2	0	1	1	0	1	1	1	1	3	1	1	1	3	3	1	1	3	1	3	3	1	3	3	3	3	3	3	3	3	1
479	0	1	1	1	2	0	0	0	1	0	1	0	2	2	2	3	2	2	2	3	2	2	2	2	2	2	3	2	3	2	3	3	2	3	2	2	3
480	0	1	1	0	2	0	0	0	0	0	1	0	4	4	4	3	2	4	4	4	3	2	2	2	2	4	4	2	4	4	4	4	4	4	4	4	4
481	1	1	1	1	4	1	0	0	1	1	0	0	2	3	2	3	1	3	1	3	1	1	1	3	1	3	3	1	3	3	3	3	3	3	3	3	3
482	0	1	2	0	2	0	0	0	0	0	1	0	4	4	4	3	3	4	4	3	2	2	3	2	3	4	4	2	4	4	2	4	4	4	4	4	4
483	1	1	2	1	2	0	0	0	1	1	1	1	1	1	1	1	3	3	3	3	1	1	1	1	3	3	3	1	3	3	3	3	2	3	1	3	3
484	2	1	1	2	1	0	0	1	3	0	1	0	2	4	1	4	4	4	4	4	1	1	1	1	4	4	4	1	4	4	1	4	1	4	4	4	4
485	0	1	1	1	5	0	0	0	0	0	0	0	2	4	2	2	2	3	3	3	2	2	2	2	2	2	3	2	3	3	2	3	3	3	3	2	3
486	2	1	2	2	4	0	0	0	2	1	1	1	2	2	2	3	1	1	1	3	1	1	1	1	1	3	3	1	2	3	3	2	2	3	2	2	2
487	2	1	2	2	0	0	1	0	2	0	1	0	1	3	2	3	3	4	4	3	2	2	2	2	3	3	4	2	3	3	3	3	3	3	3	3	3
488	1	1	2	1	4	0	0	0	1	1	1	1	1	1	1	3	1	3	3	3	1	1	1	1	3	3	3	1	2	4	2	4	4	3	4	4	4
489	1	1	1	1	2	0	0	0	1	1	1	1	1	1	1	3	1	3	3	3	1	1	1	1	1	3	3	1	4	4	4	4	3	4	4	4	3
490	2	1	2	2	1	0	0	0	1	1	1	0	2	3	3	3	3	3	3	1	1	1	3	1	1	3	3	1	2	3	3	2	3	3	3	3	3
491	2	1	2	1	5	0	0	0	2	0	1	0	1	1	2	4	1	4	4	4	1	2	2	1	1	3	4	1	2	4	2	4	2	4	2	4	3
492	4	1	1	1	1	1	0	0	3	1	1	1	4	2	1	1	3	1	3	3	1	1	1	1	3	3	1	1	3	1	2	4	2	3	3	3	4
493	0	1	1	1	5	0	0	0	0	0	1	0	2	4	2	4	4	4	4	3	2	2	2	2	3	3	4	2	2	4	2	4	2	3	4	4	4
494	1	1	1	1	2	0	0	0	0	0	1	0	2	4	2	3	3	3	3	3	2	2	2	2	3	3	3	2	3	3	2	3	3	3	3	3	3
495	1	1	2	1	4	0	0	0	2	0	1	0	1	4	1	4	1	4	4	4	1	1	1	1	1	4	4	1	4	4	4	4	4	4	4	4	4
496	1	1	1	1	7	0	0	0	1	0	0	1	1	1	2	2	2	2	2	3	2	2	2	2	2	3	3	2	3	3	3	3	3	3	3	3	3
497	2	1	2	2	7	0	0	0	2	1	1	1	1	1	4	1	3	3	3	3	1	1	1	1	1	3	3	1	3	3	3	4	4	4	3	4	4
498	4	1	2	2	2	0	1	0	3	1	1	1	2	2	3	3	1	3	3	3	1	1	1	1	3	3	3	1	3	3	2	3	2	3	2	2	3
499	3	1	2	2	7	0	0	0	3	0	1	0	2	4	3	3	4	4	4	2	1	2	2	2	3	4	4	4	3	4	3	4	3	4	4	4	4
500	0	1	2	0	1	0	0	0	0	0	0	0	2	2	2	2	2	3	2	2	2	2	2	2	3	3	3	2	4	4	4	4	4	4	4	4	4
501	0	1	1	1	4	0	0	0	2	0	1	0	2	4	2	4	3	4	3	3	2	2	2	2	3	3	3	2	4	4	3	4	3	3	3	3	3
502	0	1	1	1	1	0	0	0	0	0	1	0	2	2	2	2	2	3	3	3	2	2	2	2	2	3	3	2	2	3	3	2	2	3	2	2	2
503	2	1	2	1	0	0	1	0	2	0	1	0	2	3	2	3	3	3	3	3	2	2	2	2	3	3	3	2	3	3	2	3	2	3	3	3	3
504	1	1	2	1	4	0	0	0	2	0	0	0	2	2	2	3	3	3	3	2	2	2	2	3	3	3	2	3	3	3	3	3	3	3	3	3	3
505	3	1	2	2	2	0	1	1	3	0	0	0	3	2	2	2	3	3	3	2	2	2	2	2	2	2	3	2	3	3	3	3	2	3	3	3	2
506	4	1	2	3	7	0	0	1	4	1	1	1	1	1	1	3	3	3	3	1	1	1	1	1	3	3	3	1	1	4	2	4	3	4	4	4	4
507	3	1	2	1	1	0	2	0	2	1	1	1	1	1	1	3	3	3	3	3	1	1	1	1	3	3	3	1	3	3	3	3	3	3	3	3	3
508	0	1	1	1	3	0	0	0	1	0	1	0	1	1	1	4	3	4	4	3	4	1	1	1	1	4	1	3	4	4	4	4	4	4	4	4	4
509	0	1	1	0	4	0	0	0	1	0	1	0	3	3	3	4	3	3	3	3	2	1	1	2	4	4	4	2	4	4	4	4	2	4	4	4	4
510	1	1	2	1	7	0	0	0	2	0	1	0	2	4	1	4	1	4	4	4	1	1	1	1	4	4	4	1	4	4	1	4	2	4	4	4	4
511	1	1	2	1	2	0	0	0	0	0	1	0	2	2	2	3	2	3	3	2	2	2	2	2	2	2	2	2	3	3	2	4	4	4	4	4	4
512	0	1	1	1	4	0	0	0	0	0	1	1	2	2	2	4	4	4	4	4	2	2	2	2	3	4	4	2	4	4	4	4	3	2	4	4	4
513	3	1	2	2	0	0	0	1	3	0	1	0	1	1	2	3	3	3	3	3	1	1	2	2	3	3	3	1	2	3	1	4	3	4	3	4	3
514	1	1	1	1	7	0	0	0	1	1	1	1	2	2	2	3	3	3	3	3	1	1	1	1	3	1	3	1	4	3	2	3	3	3	3	3	3
515	3	1	2	1	5	0	0	0	2	0	0	0	2	2	3	3	3	3	3	3	1	1	2	1	2	2	2	1	3	3	2	3	2	3	3	3	2
516	0	1	0	0	7	0	0	0	0	0	1	0	4	4	4	4	4	4	4	4	2	2	2	2	4	4	4	2	4	4	4	4	4	4	4	4	4
517	4	1	1	3	7	0	0	1	4	1	1	1	1	3	2	3	3	3	3	1	1	1	1	1	3	3	3	1	2	3	3	3	3	3	3	3	3
518	3	1	1	1	0	0	0	0	2	0	1	0	2	2	1	4	2	4	4	4	2	2	2	2	3	2	3	2	2	4	2	4	3	3	3	3	3
519	0	1	1	1	4	0	0	0	1	0	1	0	1	3	2	3	1	3	3	2	2	2	3	2	2	3	3	2	3	3	3	3	3	3	3	3	3
520	2	1	1	2	3	0	1	1	2	1	1	1	1	4	4	3	3	3	3	1	1	1	1	1	3	3	3	1	1	4	3	4	3	4	4	4	4
521	2	1	2	1	1	1	0	0	2	0	1	0	1	3	2	3	3	3	3	3	2	3	2	3	3	3	3	3	3	3	3	2	3	3	2	3	3
522	3	1	2	1	1	0	0	0	2	1	1	1	1	1	1	1	3	3	3	3	1	1	1	1	3	1	3	1	3	2	3	3	2	3	3	3	3
523	0	1	1	0	7	0	0	0	1	0	1	0	3	4	3	3	2	3	2	2	2	1	3	2	3	3	3	2	2	4	2	4	4	4	4	4	4
524	1	1	1	1	1	0	0	0	2	1	1	1	3	1	3	1	3	3	3	3	1	1	1	1	3	3	3	1	3	3	3	3	3	4	4	4	4
525	2	1	2	0	1	0	0	0	2	1	1	1	3	3	3	3	1	3	3	1	1	1	1	1	1	3	3	1	2	4	2	4	4	4	4	4	4
526	2	1	1	2	2	1	0	1	3	1	1	1	3	3	3	3	1	3	1	1	1	1	1	1	1	1	1	1	3	3	3	3	3	3	3	3	3
527	2	1	1	1	2	1	0	0	2	1	1	1	1	1	1	3	3	3	3	3	1	1	1	1	3	3	3	1	3	3	3	4	2	4	4	4	4
528	4	1	1	2	7	0	0	1	4	0	1	0	1	1	1	1	1	4	4	3	1	1	1	1	3	1	4	2	4	4	2	3	2	3	3	4	4
529	1	1	1	1	4	1	0	0	2	0	1	0	2	2	2	3	3	3	3	3	2	2	2	2	3	3	3	2	3	3	2	3	2	3	3	4	3
530	1	1	1	1	4	1	0	0	0	0	1	0	2	2	2	3	2	3	3	3	2	2	2	2	3	2	3	2	3	3	2	3	3	3	3	3	3
531	3	1	2	2	4	1	0	0	2	1	1	1	2	3	3	3	3	3	3	3	1	1	1	1	3	3	3	3	4	3	2	3	3	3	2	4	3
532	2	1	2	2	1	0	1	0	3	1	1	1	2	3	2	3	3	3	3	1	1	1	1	1	1	3	3	1	3	3	2	3	3	3	3	3	3
533	1	1	1	1	1	0	0	0	1	0	1	0	4	2	3	3	3	3	3	3	2	2	2	2	3	2	3	2	3	3	3	3	2	2	2	3	3
534	1	1	2	1	1	0	0	0	2	0	1	0	1	1	2	3	2	3	3	3	2	2	2	2	2	2	3	2	3	3	3	3	3	3	2	3	3
535	1	1	2	1	4	0	0	0	2	0	1	1	2	2	2	3	3	3	3	3	2	2	2	2	3	3	3	2	3	3	3	3	2	3	3	3	3
536	1	1	1	1	5	0	0	0	2	1	1	1	2	2	2	3	3	3	3	3	1	1	1	1	3	3	3	1	2	4	4	3	2	4	4	4	4
537	2	1	2	1	1	0	0	1	2	1	1	1	1	1	1	3	3	3	3	1	1	3	3	3	3	3	3	3	4	4	2	4	4	4	4	4	4
538	2	1	2	1	0	0	1	0	3	1	1	1	1	4	1	3	3	3	3	3	1	1	3	1	3	3	3	3	4	4	4	4	4	4	4	4	4
539	1	1	2	1	4	0	0	0	0	0	1	0	2	2	2	3	3	3	3	3	2	2	2	2	3	3	3	2	3	3	2	3	2	3	3	3	3
540	1	1	1	1	2	0	0	0	0	0	1	0	4	4	2	4	4	4	4	2	2	2	2	2	2	4	4	2	4	4	4	4	4	4	4	4	4
541	1	1	2	2	1	0	0	0	1	1	1	1	2	2	3	1	3	3	3	3	1	1	1	1	1	1	1	1	3	3	3	2	2	2	2	3	3
542	2	1	2	1	4	0	0	0	2	1	1	0	2	2	2	3	3	3	3	3	1	1	1	1	3	3	3	1	3	3	3	3	3	3	3	3	3
543	1	1	1	1	3	0	0	0	1	1	1	1	2	3	2	1	3	3	3	3	1	1	1	1	1	3	3	1	3	3	3	3	2	3	3	3	3
544	2	1	2	2	5	0	0	0	3	0	1	0	2	4	2	4	3	4	3	3	1	2	2	2	3	3	3	2	4	4	3	4	2	4	4	4	3
545	1	1	2	1	3	0	0	0	1	1	1	1	2	3	2	3	3	3	3	3	1	1	1	1	1	1	3	1	2	3	2	3	3	3	3	3	3
546	3	1	2	2	1	0	0	0	3	0	1	0	2	2	2	3	2	3	3	2	2	2	2	2	2	3	3	2	3	3	3	3	3	3	3	3	3
547	2	1	2	1	3	0	0	0	2	0	1	0	1	3	2	4	4	4	3	3	2	2	1	2	3	4	3	3	2	4	2	4	3	3	3	4	3
548	2	1	2	1	7	1	0	1	2	0	1	1	2	2	2	3	3	3	3	3	2	2	2	2	2	2	3	2	3	3	2	3	3	3	3	3	3
549	1	1	2	0	3	0	0	0	2	0	1	0	4	4	3	4	4	4	4	4	2	1	3	2	2	4	4	1	4	4	2	4	4	4	4	4	4
550	4	1	1	1	0	0	0	0	3	0	1	1	2	3	2	3	3	3	3	3	3	2	3	3	3	3	3	3	3	3	3	3	3	3	3	3	3
551	4	1	2	3	2	0	0	1	3	0	1	0	3	3	2	4	4	3	3	3	3	3	1	1	3	3	3	3	3	3	2	3	3	3	3	3	3
552	1	1	1	1	7	0	0	0	1	1	1	0	1	4	1	3	3	3	3	3	1	1	1	1	3	3	3	1	4	4	1	4	3	4	4	4	4
553	2	1	2	1	1	0	0	0	3	0	1	0	1	3	4	4	3	4	4	4	1	1	2	1	4	4	4	4	4	4	2	4	3	4	4	4	4
554	1	1	2	1	2	1	0	0	1	1	1	1	1	2	1	3	1	3	3	1	1	1	1	1	3	3	3	1	3	4	4	3	3	2	3	4	4
555	2	1	1	1	2	1	1	0	3	1	1	1	2	3	3	3	3	3	3	3	1	1	1	1	3	3	3	3	3	3	3	3	3	3	3	3	3
556	0	1	2	1	7	0	0	0	1	0	1	1	4	4	1	4	4	4	4	4	1	1	2	1	3	3	4	1	4	4	4	4	3	4	3	4	4
557	4	1	2	2	3	0	2	0	4	0	1	0	1	1	1	3	3	3	3	3	1	1	1	1	3	3	3	1	1	3	3	3	3	3	3	3	3
558	1	1	1	1	0	0	0	0	1	1	1	1	1	1	1	3	3	3	3	3	1	1	1	1	3	3	3	1	4	4	4	4	4	4	4	4	4
559	0	1	1	1	1	0	0	0	1	1	1	1	1	1	1	3	1	3	3	3	1	1	1	1	3	3	3	1	3	4	1	4	1	4	4	4	4
560	2	1	2	2	2	1	0	0	1	0	1	0	1	2	2	3	3	4	4	4	1	1	1	1	4	4	4	1	3	4	2	4	2	4	4	4	4
561	4	1	3	2	2	0	0	1	3	1	1	1	2	2	2	3	1	3	3	3	1	1	1	1	3	3	3	1	3	2	3	3	2	3	3	3	3
562	2	1	2	1	1	0	0	0	2	0	1	0	1	1	1	2	1	4	4	4	1	1	1	1	4	4	4	1	4	4	4	4	1	4	4	4	4
563	2	1	2	1	4	1	0	0	2	1	1	1	3	2	2	3	1	1	3	3	1	1	1	1	1	3	3	1	3	2	3	2	2	3	2	3	3
564	2	1	2	1	7	0	0	0	1	0	1	0	1	1	1	3	3	4	4	3	1	1	1	1	3	3	3	1	1	4	1	3	2	3	3	3	3
565	3	1	2	2	1	0	2	1	3	1	1	1	1	1	1	1	3	3	3	1	1	1	1	1	3	3	3	3	3	3	3	3	1	3	3	3	3
566	2	1	2	2	3	0	0	0	2	0	1	0	1	3	2	3	3	3	3	3	1	1	2	2	3	3	3	3	3	3	3	3	2	3	3	3	3
567	3	1	2	2	1	1	0	0	3	0	1	0	2	2	2	3	3	3	3	3	2	1	2	2	3	3	3	2	3	3	3	3	3	3	3	3	3
568	4	1	1	1	7	0	0	0	3	1	1	1	2	3	4	3	3	3	3	3	1	1	1	1	3	3	3	3	3	4	2	3	3	3	3	4	3
569	4	1	2	2	2	0	0	1	3	1	1	1	2	3	2	3	1	1	1	3	1	1	1	1	3	3	3	3	3	2	2	3	3	3	2	3	3
570	2	1	2	2	7	0	0	0	3	0	1	1	1	4	3	4	4	3	3	3	1	2	2	2	3	3	3	2	2	3	3	3	3	3	3	3	3
571	1	1	2	1	1	1	0	0	1	1	1	1	1	1	2	3	3	3	3	3	1	1	1	1	1	3	3	1	4	4	2	1	1	4	4	4	4
572	2	1	2	2	4	0	0	0	2	1	1	1	2	2	2	3	3	3	3	3	1	1	1	1	3	3	3	1	3	3	2	3	2	3	3	3	3
573	3	1	1	2	1	0	1	0	3	1	1	0	1	1	3	3	3	3	3	3	1	3	1	1	3	1	3	1	3	3	2	3	3	3	3	3	4
574	2	1	2	1	1	0	0	0	2	1	1	1	2	2	2	1	3	3	3	3	1	1	1	1	1	3	3	3	3	3	3	3	3	3	3	3	3
575	3	1	2	2	2	0	2	1	4	1	1	1	1	3	1	3	3	1	3	3	1	1	1	1	3	3	3	1	3	3	3	3	3	3	3	3	3
576	1	1	2	1	1	1	0	0	1	1	1	1	3	2	2	3	3	1	1	1	1	1	3	1	1	3	3	1	3	3	3	3	2	3	3	3	3
577	1	1	2	1	2	0	0	0	2	0	1	0	1	1	2	4	4	4	4	4	1	1	1	1	4	4	4	1	4	4	1	4	1	4	4	4	4
578	2	1	1	1	1	0	0	0	2	0	1	1	2	2	2	3	2	3	3	3	2	2	3	3	3	3	3	2	3	3	1	3	3	4	4	3	3
579	1	1	2	1	1	0	0	0	1	0	1	0	1	4	1	4	4	4	4	2	1	1	2	1	4	4	4	3	4	4	4	4	4	4	1	4	3
580	1	1	2	0	7	0	0	0	1	1	1	1	3	4	3	3	3	3	3	3	1	1	1	1	3	1	3	1	4	4	2	4	4	4	4	4	4
581	4	1	1	3	7	0	3	1	4	1	1	1	1	1	1	1	3	3	3	3	1	1	1	1	3	3	3	3	3	3	1	3	3	3	3	3	3
582	2	1	2	1	0	0	0	0	2	1	1	1	1	1	1	1	1	3	3	3	1	1	1	1	3	3	3	1	4	4	2	4	3	3	3	4	3
583	1	1	2	1	1	1	1	0	2	1	1	1	1	2	1	3	3	3	3	3	1	1	1	1	3	3	3	1	3	3	2	3	3	3	3	3	3
584	0	1	1	1	5	0	0	0	1	0	0	0	3	3	3	3	3	3	3	2	2	2	3	2	3	3	4	2	3	3	3	3	3	3	3	4	4
585	0	1	2	1	1	0	0	0	1	1	1	1	1	3	1	3	1	3	3	1	1	1	3	1	3	3	3	1	2	4	2	4	2	4	4	4	4
586	2	1	2	2	2	0	0	0	1	0	1	0	2	3	2	3	2	3	3	3	2	2	2	2	2	2	3	2	4	4	3	2	2	3	2	3	3
587	1	1	2	1	4	0	0	0	1	0	1	0	2	2	2	2	3	3	2	2	2	2	3	2	2	3	3	2	4	2	3	2	3	3	3	3	3
588	4	1	2	3	1	0	2	1	4	0	1	1	1	1	1	3	3	3	3	3	1	1	3	1	3	3	3	1	3	3	1	3	3	3	3	3	3
589	4	1	2	2	2	0	2	1	4	1	1	1	1	1	3	3	1	3	3	1	1	1	1	1	3	3	3	1	3	3	1	3	3	3	3	1	3
590	0	1	1	0	2	0	0	0	1	1	1	1	3	3	3	3	3	3	3	3	1	1	3	1	3	3	3	1	4	4	4	4	4	2	4	4	4
591	0	1	1	1	2	0	0	0	1	1	1	1	1	1	1	3	3	3	3	3	1	1	1	1	3	3	3	1	4	4	4	4	4	4	4	4	4
592	1	1	1	1	7	1	0	0	2	1	1	1	1	3	3	3	3	3	3	3	1	1	1	3	3	3	3	1	4	3	4	3	3	3	3	3	3
593	0	1	2	1	0	1	0	0	1	1	1	1	1	1	1	3	3	1	3	3	1	1	1	1	1	3	3	1	3	3	3	3	1	3	1	3	3
594	1	1	2	1	1	0	0	0	0	1	1	1	2	4	2	3	3	3	3	3	2	2	2	2	3	3	3	2	4	3	3	3	3	3	3	3	3
595	0	1	2	1	2	0	0	0	1	1	1	1	1	1	1	3	3	3	3	3	1	1	1	1	1	3	3	1	4	4	1	4	3	4	1	3	4
596	2	1	2	1	2	0	0	0	2	1	1	1	1	1	2	3	1	3	3	3	1	1	1	1	3	3	3	1	3	3	3	3	2	3	4	3	3
597	0	1	1	1	2	0	0	0	1	1	1	1	4	4	1	3	3	3	3	3	1	1	1	1	3	3	3	1	4	4	4	4	1	4	4	4	4
598	1	1	2	1	5	0	0	0	1	0	1	0	3	3	3	3	3	3	3	3	2	2	3	3	3	3	3	2	3	3	4	4	4	4	4	4	4
599	0	1	2	1	2	0	0	0	1	1	1	1	1	3	2	3	3	3	1	3	1	1	1	1	3	1	1	1	3	3	3	3	3	3	3	3	3
600	1	1	2	1	2	0	0	0	1	0	1	0	1	1	2	3	3	2	2	1	2	2	2	2	2	2	2	2	4	2	2	3	3	2	3	4	1
601	0	1	1	1	1	0	0	0	1	0	1	0	1	1	2	3	2	3	3	3	2	2	3	2	3	3	2	2	3	2	3	3	3	3	3	3	3
602	2	1	2	1	5	0	0	0	2	0	1	0	2	3	3	3	3	3	3	3	2	2	2	2	2	3	3	2	3	3	2	3	3	3	2	3	3
603	0	1	1	1	4	0	0	0	0	0	1	0	2	4	2	4	4	4	4	2	2	2	2	2	4	4	4	2	3	3	2	4	3	4	4	4	4
604	2	1	2	2	1	0	2	1	2	1	1	1	1	3	1	3	3	3	3	3	1	1	1	1	3	3	3	1	3	3	3	3	3	3	3	3	3
605	1	1	2	0	2	0	0	0	2	1	0	1	2	3	3	3	3	3	3	3	1	1	1	1	3	3	3	1	4	4	4	4	2	4	2	4	4
606	2	1	2	1	4	0	0	0	2	0	1	0	1	1	3	1	3	3	4	4	1	1	2	2	3	4	4	1	4	4	3	4	3	4	4	4	4
607	1	1	2	1	0	0	1	0	2	0	1	0	1	1	1	1	1	4	4	4	1	1	1	1	2	1	4	1	4	4	1	4	1	3	4	4	4
608	1	1	2	1	0	0	2	0	2	1	1	0	1	3	1	3	3	3	3	3	1	1	1	1	3	3	1	1	3	3	3	3	3	3	3	3	3
609	1	1	2	1	4	1	0	0	2	1	1	1	2	2	3	1	1	3	3	1	1	1	1	1	1	3	1	1	3	3	2	3	3	3	3	3	2
610	2	1	2	2	2	0	0	0	1	1	1	1	2	2	2	1	3	3	1	1	1	1	1	1	1	3	1	1	4	3	3	3	3	3	3	3	3
611	2	1	2	2	2	0	0	0	1	0	1	0	2	2	2	2	2	3	3	2	2	2	2	2	3	3	3	2	3	3	3	3	3	3	3	3	3
612	0	1	1	1	2	0	0	0	0	0	1	0	2	4	4	4	4	4	4	4	2	2	4	2	4	4	4	4	4	4	4	4	4	4	4	4	4
613	4	0	2	1	3	0	0	0	3	1	1	0	4	4	1	3	3	3	3	3	1	1	1	1	3	3	3	1	4	4	1	4	4	4	4	4	4
614	1	1	2	1	1	1	0	0	1	0	1	0	4	2	2	3	3	2	3	3	2	1	3	2	2	2	2	2	3	3	3	3	3	2	2	2	2
615	1	1	1	0	2	0	0	0	1	0	1	0	3	3	3	3	4	4	4	4	3	1	1	2	4	4	4	2	4	4	2	4	4	4	4	4	4
616	2	1	2	1	4	0	0	0	3	1	1	1	1	1	1	3	3	3	3	3	1	1	1	1	1	3	3	1	4	4	4	4	3	4	1	3	4
617	2	1	2	2	3	0	0	0	3	1	1	1	2	2	2	3	3	3	3	3	1	1	1	1	3	3	3	3	3	3	3	3	3	3	3	3	3
618	3	1	2	2	1	0	0	0	0	1	1	1	2	4	2	2	2	3	3	3	2	2	2	2	3	3	3	2	3	3	2	3	2	3	3	4	4
619	1	1	2	0	2	1	0	0	1	0	1	1	2	2	2	3	2	3	3	3	2	3	2	2	3	3	3	2	4	4	2	4	4	4	4	4	4
620	2	1	1	1	5	0	0	0	1	1	1	1	1	1	1	1	1	3	3	3	1	1	1	1	3	3	3	1	3	2	3	3	2	3	3	3	3
621	0	1	1	0	4	0	0	0	2	0	1	1	3	3	4	4	4	4	4	4	2	1	3	1	3	4	4	2	4	4	2	4	4	2	4	4	4
622	0	1	2	1	0	0	0	0	1	0	1	0	1	1	2	3	3	4	3	3	1	1	1	1	3	3	3	2	2	4	2	3	2	3	3	3	3
623	1	1	2	2	2	1	0	0	2	0	1	0	2	2	2	2	2	1	3	2	3	2	2	2	2	3	2	2	3	3	3	3	2	2	2	3	1
624	1	1	2	1	1	1	0	0	2	1	1	1	1	1	1	1	3	3	3	3	1	1	1	1	3	3	3	1	3	3	2	3	3	3	3	3	3
625	3	1	1	1	7	0	0	1	3	0	1	0	1	1	1	4	1	4	4	4	1	1	1	1	1	1	4	1	1	4	2	4	1	4	4	4	4
626	2	1	2	1	1	0	0	0	2	1	1	1	1	2	1	1	1	3	3	3	3	1	1	1	3	3	3	1	2	2	3	3	3	4	3	3	2
627	1	1	1	1	7	0	0	0	1	1	1	0	2	1	2	3	3	3	3	3	1	1	1	1	1	1	3	1	2	3	2	3	3	3	3	4	3
628	2	1	2	2	2	0	1	0	2	0	1	0	2	2	2	2	3	3	3	3	2	2	1	1	3	4	3	3	3	3	2	4	3	3	3	4	3
629	1	1	2	1	1	1	1	0	2	1	1	1	1	1	1	3	1	3	3	3	1	1	1	1	3	3	3	1	4	4	3	4	4	4	4	4	3
630	1	1	1	1	0	1	0	0	1	1	1	1	1	1	1	3	3	3	3	3	3	1	1	1	3	3	3	1	2	4	1	4	4	4	4	4	4
631	1	1	2	1	0	1	0	0	1	1	1	1	3	4	1	3	1	3	3	3	1	1	1	1	1	3	3	1	3	3	2	4	2	4	4	4	4
632	1	1	2	1	0	0	0	0	1	1	1	1	1	1	1	1	1	1	1	1	1	1	1	1	1	1	1	1	1	1	2	2	2	2	2	4	2
633	4	1	1	2	4	0	0	1	4	1	1	1	1	2	1	3	3	3	3	3	1	1	1	1	3	1	3	1	3	3	2	3	3	3	3	3	3
634	1	1	2	1	1	1	0	0	2	1	1	1	1	1	1	3	1	3	3	3	1	1	1	1	3	3	3	1	4	4	4	4	4	4	4	4	4
635	1	1	2	1	4	1	0	0	2	1	1	1	2	2	2	1	3	3	1	1	1	1	3	1	1	1	3	1	3	3	2	3	3	3	3	3	3
636	0	1	2	0	1	0	0	0	1	0	1	1	2	3	3	3	2	4	3	3	2	1	2	2	3	3	3	2	4	4	2	4	2	4	4	4	4
637	0	1	1	0	2	1	0	0	0	0	1	0	2	2	2	3	2	3	3	3	2	2	2	2	3	3	3	2	4	4	2	4	4	4	4	4	4
638	0	1	1	1	1	0	0	0	1	0	1	0	3	3	2	3	2	3	3	3	2	2	2	2	3	3	3	2	2	3	3	3	3	3	3	3	3
639	1	1	1	1	7	1	0	0	1	1	1	1	2	3	2	1	3	3	3	3	3	1	1	1	1	3	3	1	3	3	3	3	2	3	3	3	3
640	0	1	2	1	0	1	0	0	1	1	1	1	1	3	2	3	1	3	3	3	1	1	1	1	3	3	3	1	3	3	3	3	2	3	3	3	3
641	2	1	2	1	3	0	0	0	3	1	1	1	2	3	1	3	3	3	3	1	1	1	3	3	3	1	3	1	3	2	3	3	3	4	4	3	2
642	2	1	2	2	1	0	0	1	2	0	1	0	1	3	2	4	1	4	3	4	1	1	1	1	1	3	2	3	4	4	2	4	1	4	4	3	3
643	2	1	2	1	0	0	0	0	1	1	1	1	4	4	4	3	3	3	3	3	1	1	3	1	3	3	3	3	4	4	4	4	1	4	4	4	4
644	0	1	1	0	1	0	0	0	0	0	1	0	4	4	2	4	2	4	4	3	2	2	2	2	2	2	4	2	2	4	2	4	4	4	4	4	4
645	2	1	2	1	1	0	0	0	3	1	1	1	3	3	3	3	1	3	3	1	1	1	1	1	1	1	3	1	3	3	2	3	2	3	3	3	3
646	2	1	1	1	7	0	0	0	2	1	1	1	1	1	3	1	1	3	3	1	1	1	1	1	1	3	3	1	3	3	3	3	3	3	3	4	4
647	1	1	2	1	2	0	0	0	1	1	1	1	1	1	3	3	1	3	1	1	1	1	1	1	1	1	3	1	2	3	3	3	2	3	3	4	3
648	0	1	1	0	1	0	0	0	1	0	1	0	3	4	3	4	4	4	4	4	2	1	3	2	4	4	4	2	4	4	4	4	4	4	4	4	4
649	1	1	2	1	2	0	0	0	2	1	1	1	1	3	3	3	1	3	3	3	1	1	1	1	1	3	3	1	4	3	3	3	3	3	3	3	4
650	2	1	2	1	7	0	1	0	1	0	1	0	1	2	1	3	2	4	2	1	1	1	1	1	2	4	2	1	4	4	3	4	3	4	4	4	4
651	3	1	1	1	1	1	1	1	2	1	1	1	2	2	2	3	3	3	3	3	1	3	1	3	3	3	3	3	4	4	4	4	4	4	4	4	4
652	3	1	2	1	0	0	0	0	3	1	1	0	2	1	4	3	1	3	3	3	1	1	1	1	3	3	3	3	3	3	3	4	4	3	3	3	3
653	1	1	2	1	1	1	0	0	1	1	1	1	2	2	3	3	1	3	3	1	1	1	1	1	1	3	1	1	3	3	3	3	3	3	2	3	3
654	1	1	1	1	7	1	0	0	1	1	1	1	2	4	1	3	3	3	1	1	1	1	3	1	3	3	1	1	1	4	4	4	4	3	4	4	4
655	4	1	1	2	4	0	0	1	4	0	1	0	1	2	1	3	2	3	3	3	2	2	2	2	3	3	3	2	2	3	2	3	2	3	3	3	3
656	2	1	2	1	1	0	1	0	1	0	1	0	2	3	2	3	2	3	3	3	2	2	2	2	2	3	3	2	3	3	2	2	2	3	3	3	3
657	1	1	2	1	7	0	0	0	2	1	1	1	2	4	1	3	1	3	3	3	1	1	1	1	3	3	3	1	4	4	3	4	2	3	3	4	3
658	1	1	1	0	7	0	0	0	1	1	1	0	3	2	2	3	1	3	3	3	1	1	1	1	3	3	3	1	4	4	2	4	4	4	4	4	4
659	1	1	1	1	1	0	0	0	2	0	1	0	2	2	1	2	3	4	4	2	2	2	2	2	3	4	4	2	4	4	2	4	3	4	4	4	4
660	1	1	1	0	0	0	0	0	2	0	0	0	3	3	3	3	3	3	3	3	2	3	3	1	3	3	3	4	4	4	4	4	4	4	2	4	4
661	4	1	0	1	4	1	0	0	3	0	0	0	2	3	2	2	3	3	3	3	2	2	2	2	2	2	3	2	3	3	3	3	3	3	3	3	3
662	4	1	2	2	4	1	0	0	4	0	1	1	2	2	3	2	3	3	3	3	2	2	3	2	3	3	3	3	3	3	2	3	3	3	3	3	3
663	3	1	2	2	7	1	2	0	3	1	1	1	1	3	1	3	3	3	3	3	1	1	1	1	3	3	3	1	3	3	3	3	1	3	3	3	3
664	1	1	2	2	7	1	0	0	2	1	1	1	1	1	1	3	1	3	3	1	1	1	1	1	1	1	1	1	4	2	3	2	2	2	2	2	2
665	2	1	2	1	7	1	0	0	1	0	1	0	2	2	2	3	2	3	3	2	2	2	2	2	3	2	3	2	3	3	3	3	3	3	3	3	3
666	1	1	2	1	7	1	0	0	1	0	1	0	2	2	2	3	2	3	3	2	2	2	2	2	3	2	3	2	3	3	3	3	3	3	2	3	3
667	3	1	2	2	3	1	0	0	3	0	1	1	1	1	1	4	4	4	4	4	1	1	1	1	4	4	4	1	4	4	2	4	4	4	4	4	4
668	1	1	2	1	2	0	0	0	2	1	1	1	1	1	1	3	1	3	3	1	1	1	1	1	1	3	3	3	4	4	4	4	2	4	4	4	4
669	2	1	2	2	7	1	1	0	1	1	1	0	1	1	1	3	1	3	3	1	1	1	1	1	3	3	3	1	2	4	2	4	3	4	1	4	4
670	1	1	2	1	1	1	0	0	2	0	1	0	2	3	2	2	2	3	2	3	2	2	3	2	3	3	3	2	3	3	3	3	3	3	2	3	3
671	3	1	1	1	1	0	0	1	3	1	1	1	1	1	1	3	3	3	3	3	1	1	1	1	3	3	3	1	3	4	3	4	3	4	4	4	4
672	1	1	1	1	1	1	0	0	1	1	1	1	2	1	1	1	3	3	3	3	1	1	1	1	3	1	3	1	3	3	2	3	2	3	3	3	3
673	1	1	2	1	1	0	0	0	2	0	1	0	2	2	2	3	3	3	3	3	2	2	2	2	3	3	3	3	3	3	2	3	2	3	3	3	3
674	4	1	1	2	4	0	0	1	4	1	1	0	1	1	2	1	1	3	1	1	1	1	3	1	1	1	1	3	3	2	3	3	3	3	3	3	3
675	1	1	2	1	7	1	0	0	2	1	1	1	1	1	2	3	1	3	3	3	1	1	3	1	1	3	3	1	3	3	3	3	3	3	3	2	3
676	4	1	1	2	7	0	0	1	3	0	1	0	1	1	1	4	1	4	4	4	1	1	1	1	4	4	4	1	4	4	4	4	4	4	4	4	4
677	1	1	1	0	7	0	0	0	3	0	0	0	2	2	2	3	3	3	3	3	3	3	3	3	4	3	3	4	4	4	4	4	4	4	4	4	4
678	2	1	2	2	3	0	0	0	2	1	1	1	2	2	2	1	1	1	3	1	1	1	1	1	3	1	3	1	3	3	3	3	3	4	3	3	2
679	1	1	2	1	7	0	0	0	1	1	1	1	2	2	2	3	1	3	1	1	1	1	1	1	1	3	1	1	3	2	3	3	2	3	2	3	3
680	1	1	2	1	7	0	0	0	2	0	0	0	2	2	2	3	2	3	3	4	1	1	1	1	2	2	3	2	3	4	4	4	4	3	2	3	3
681	2	1	2	1	2	1	0	0	3	0	1	0	2	2	2	3	3	3	3	3	2	2	2	2	3	2	2	3	3	2	3	3	2	3	3	3	3
682	1	1	2	1	4	1	0	0	2	0	1	0	3	2	3	3	3	3	3	3	2	2	2	2	3	3	3	2	4	3	2	3	3	3	3	3	3
683	2	1	2	1	7	1	0	0	0	0	1	0	4	4	4	4	2	3	3	3	2	2	2	2	3	3	4	2	4	4	3	3	2	4	3	4	4
684	2	1	1	1	7	1	0	0	2	0	1	0	2	2	2	3	3	3	3	3	2	2	2	3	3	3	3	3	3	3	2	3	3	3	3	3	3
685	1	1	2	1	4	1	0	0	2	0	1	0	2	2	2	2	2	3	3	2	2	2	2	2	2	2	3	1	2	3	2	3	2	2	3	3	3
686	2	1	1	1	7	1	0	0	2	0	1	0	1	3	3	3	3	4	3	3	1	2	2	2	3	3	3	2	3	3	3	3	2	3	3	3	3
687	0	1	1	1	7	1	0	0	2	0	1	0	4	4	4	4	4	4	4	4	1	1	1	1	4	4	4	1	4	4	4	4	4	4	4	4	4
688	2	1	2	2	3	1	0	0	3	0	1	0	2	2	2	3	2	3	3	3	2	2	2	2	3	3	3	2	3	3	3	3	2	3	3	3	3
689	1	1	2	1	2	0	0	0	1	0	1	0	2	1	1	3	1	4	4	3	2	2	2	2	1	2	3	1	1	4	2	4	4	4	2	4	4
690	1	1	1	1	7	1	0	0	2	1	1	1	3	3	2	1	3	1	3	3	1	1	1	3	1	1	1	1	3	2	4	2	3	3	2	3	3
691	1	1	2	1	1	1	0	0	2	0	1	0	3	2	2	2	3	3	2	2	3	2	2	2	2	2	2	2	3	3	3	3	2	3	2	3	2
692	0	1	1	1	7	1	0	0	0	0	1	0	2	4	4	3	3	3	3	3	2	2	2	2	3	3	3	2	3	3	3	3	3	3	3	3	3
693	1	1	1	1	2	1	0	0	0	0	1	0	2	2	2	3	3	3	3	2	2	2	2	2	3	2	3	2	3	3	2	3	3	3	3	3	3
694	1	1	1	1	1	0	0	0	0	1	1	0	2	2	4	3	3	3	3	3	3	2	2	3	2	2	2	2	2	2	2	4	3	2	2	2	2
695	2	1	2	1	2	0	0	0	1	1	1	1	3	3	2	3	3	3	3	3	1	1	1	1	1	3	3	1	3	3	3	3	2	3	3	3	3
696	1	1	1	1	4	0	0	0	1	0	1	0	1	1	2	2	3	3	2	3	1	1	2	1	3	3	3	2	4	3	2	3	3	3	2	3	3
697	1	1	1	1	4	0	0	0	2	0	1	0	2	2	2	1	2	3	3	2	2	2	2	2	2	3	3	2	3	3	3	3	3	3	3	3	3
698	0	1	2	0	7	0	0	0	1	1	1	1	2	2	2	3	3	3	3	3	1	1	1	1	3	3	3	1	4	2	4	4	2	4	2	4	4
699	4	1	2	2	1	0	1	0	3	1	1	0	1	1	1	1	1	1	1	3	1	1	1	1	3	3	3	3	4	4	3	4	4	4	4	4	4
700	3	1	2	2	1	1	0	0	3	1	1	1	2	2	2	1	1	3	1	1	1	1	3	1	1	1	1	1	4	3	3	3	3	3	3	3	3
701	3	1	2	2	7	0	1	0	3	0	1	1	2	2	4	4	4	4	1	4	1	1	1	4	4	4	4	4	4	4	4	4	4	4	4	4	4
702	2	1	2	2	7	0	2	1	3	1	1	1	1	1	3	3	3	3	3	3	1	1	1	1	3	3	3	3	3	3	3	3	3	3	3	3	3
703	0	1	1	1	5	0	0	0	1	0	0	0	1	2	2	2	2	3	3	3	2	2	2	2	3	3	3	2	2	2	3	3	3	4	3	3	2
704	2	1	2	2	2	0	0	1	3	0	1	1	2	3	2	3	3	3	3	2	2	2	2	2	3	3	3	2	3	3	3	3	3	3	3	3	3
705	1	1	2	1	2	0	0	0	2	1	1	1	1	1	1	1	3	3	3	3	1	1	1	1	3	3	3	1	4	4	1	3	3	3	3	3	3
706	3	1	2	2	2	0	2	1	3	1	1	1	1	3	1	3	1	3	3	3	1	1	1	1	3	3	3	1	3	3	1	3	3	3	3	3	3
707	1	1	1	0	2	0	0	0	2	1	1	1	2	3	3	3	3	3	3	3	3	1	1	1	3	3	3	1	4	4	4	4	4	4	4	4	4
708	3	1	1	2	7	1	0	0	1	1	1	1	2	2	4	3	3	3	3	3	1	1	1	1	3	3	3	1	4	4	4	4	3	4	4	4	4
709	0	1	1	0	2	1	0	0	1	1	1	1	2	2	2	3	3	3	3	3	1	1	1	1	3	1	3	3	4	4	4	4	4	4	2	4	4
710	0	1	1	0	7	1	0	0	1	0	1	0	4	4	4	4	4	4	4	4	2	2	2	4	4	4	4	2	4	4	4	4	4	4	4	4	4
711	1	1	2	1	7	1	0	0	2	1	1	1	3	4	1	3	1	3	1	1	1	1	1	1	1	3	3	1	2	3	3	3	3	3	3	3	3
712	2	1	2	2	1	0	1	1	2	1	1	1	2	2	2	3	3	3	3	3	1	3	1	1	3	3	3	3	3	3	3	3	3	3	3	3	3
713	2	1	2	1	7	1	0	0	2	0	1	0	2	3	2	3	3	3	3	3	2	2	2	2	3	3	3	3	3	3	3	3	3	3	3	3	3
714	2	1	2	1	7	1	0	0	3	1	1	1	2	3	3	3	3	3	3	3	3	3	1	1	3	3	3	1	3	3	3	3	3	3	3	3	3
715	1	1	1	1	0	0	0	0	1	1	1	1	3	2	1	3	3	1	3	1	1	1	3	3	3	1	3	1	3	2	3	3	3	4	4	3	2
716	1	1	3	1	7	1	0	0	2	0	1	0	2	3	2	3	3	3	3	3	2	2	2	2	3	3	3	3	3	3	3	3	3	3	3	3	3
717	2	1	2	1	7	1	0	0	3	0	1	0	2	2	4	4	4	4	4	3	2	2	2	2	3	3	4	3	4	4	4	4	3	3	3	4	3
718	2	1	2	1	4	1	0	0	2	0	1	0	1	2	3	3	3	3	3	3	2	2	2	2	3	4	4	2	3	3	3	3	2	3	3	4	3
719	2	1	2	1	7	1	0	0	1	1	1	1	1	2	2	3	1	3	3	1	1	1	1	1	3	3	3	1	4	4	3	4	1	4	1	4	3
720	2	1	2	1	7	1	0	0	3	0	1	0	2	2	2	3	2	4	4	4	2	2	2	2	3	3	4	2	3	4	2	4	3	4	3	4	3
721	0	1	1	1	7	1	0	0	1	0	1	0	2	2	2	3	3	4	3	3	2	2	2	2	3	3	3	2	3	3	3	3	3	3	3	3	3
722	0	1	1	1	7	1	0	0	1	0	1	0	1	4	1	4	2	4	4	4	1	1	2	1	3	3	4	3	4	4	4	4	2	4	4	4	4
723	1	1	2	1	2	0	0	0	2	1	1	1	1	2	2	3	1	3	3	3	1	1	1	1	3	3	3	1	3	3	2	3	3	3	3	3	3
724	1	1	2	1	1	0	0	0	2	1	1	1	2	1	1	3	1	3	3	3	1	1	1	1	1	1	3	3	3	4	3	1	2	3	3	3	3
725	2	1	2	1	7	0	0	0	3	0	1	0	2	3	2	3	4	3	3	3	2	2	2	2	3	4	4	4	4	4	4	4	3	3	4	3	3
726	1	1	2	1	1	1	1	0	3	0	1	1	1	1	1	3	3	3	3	3	1	1	1	1	3	3	3	1	3	3	1	3	1	3	3	3	2
727	0	1	1	1	7	1	0	0	1	1	1	0	2	3	2	1	3	3	3	1	1	1	3	1	1	3	3	1	3	2	2	3	3	3	3	3	3
728	0	1	2	1	3	0	0	0	0	1	0	0	2	2	2	3	2	3	3	3	2	3	2	2	2	3	3	2	3	4	4	4	4	4	4	4	4
729	3	1	2	2	4	1	1	1	1	0	1	0	2	2	2	3	3	3	3	2	2	2	2	2	2	3	3	2	2	3	3	3	2	3	3	3	3
730	3	1	2	2	1	0	2	0	2	0	1	1	1	1	3	3	3	3	3	3	1	1	1	1	3	3	3	1	3	3	1	3	1	3	3	3	3
731	3	1	2	3	7	0	2	1	3	0	1	1	1	1	1	3	1	3	3	3	1	1	1	1	3	3	3	1	3	3	1	3	3	3	3	3	3
732	1	1	1	1	2	0	0	0	1	1	1	1	1	3	2	3	3	3	3	3	1	1	1	1	3	3	3	3	3	3	4	4	4	4	4	4	4
733	0	1	1	1	4	0	0	0	1	0	1	0	3	3	3	3	2	3	3	3	2	2	2	2	2	3	3	2	3	3	3	3	3	3	3	3	3
734	0	1	2	1	5	0	0	0	0	1	1	0	2	2	2	3	2	3	3	2	2	2	2	2	2	3	3	2	3	3	2	3	3	3	3	3	3
735	1	1	1	0	4	1	0	0	2	0	1	0	2	2	2	4	4	4	4	4	2	1	2	2	3	3	3	2	4	4	4	4	4	4	2	4	4
736	4	1	1	2	7	0	2	0	3	1	1	1	1	1	3	3	1	3	3	1	1	1	1	1	3	1	3	1	3	3	1	3	1	3	3	3	3
737	2	1	2	1	1	0	0	0	1	1	1	1	2	2	3	3	3	3	3	3	1	1	1	1	1	3	3	1	4	3	3	3	3	3	3	3	3
738	4	1	2	2	3	1	0	0	4	1	1	1	1	1	1	3	3	3	3	3	1	1	1	1	3	3	3	3	3	3	3	3	2	3	3	3	3
739	3	1	2	2	1	1	2	0	4	1	1	1	1	3	1	3	3	3	3	3	1	1	1	1	3	3	3	1	3	3	1	3	1	3	3	3	3
740	2	1	2	1	2	0	0	0	2	1	1	1	3	2	2	3	1	3	3	3	1	1	1	1	3	3	3	1	3	3	3	4	3	4	4	4	4
741	4	1	2	2	0	0	2	1	4	1	1	1	1	3	1	3	3	3	3	3	1	1	1	1	3	3	3	1	3	3	3	3	3	3	3	3	3
742	2	1	2	1	5	0	0	0	3	1	1	1	2	2	2	3	1	3	1	3	1	1	1	1	3	3	3	1	3	3	2	3	2	3	2	3	3
743	4	1	2	3	1	0	2	1	4	1	1	1	1	1	1	3	3	3	3	3	1	1	1	1	3	3	3	1	3	3	3	3	3	3	3	3	3
744	4	1	2	3	5	0	2	1	4	0	1	1	1	3	3	3	1	3	3	3	1	1	1	1	3	3	1	1	3	3	3	3	3	3	3	3	3
745	2	1	2	2	7	0	1	0	3	1	1	1	2	1	2	3	1	3	1	1	1	1	3	1	3	3	3	1	3	2	3	3	2	3	2	3	3
746	0	1	1	1	1	0	0	0	2	1	1	1	1	1	1	3	3	3	3	3	1	1	1	1	3	3	3	1	4	4	2	3	3	4	3	4	4
747	3	1	2	2	4	0	1	0	3	1	1	1	2	3	2	3	1	3	3	1	3	1	1	1	1	1	1	1	3	3	3	3	3	3	3	3	3
748	3	1	2	2	2	0	1	1	3	1	1	1	3	1	3	1	1	1	1	1	1	1	3	3	1	1	1	1	4	2	4	4	4	4	3	4	3
749	4	1	1	2	5	0	1	1	4	1	1	1	2	2	2	3	3	3	3	3	1	1	1	1	3	3	3	1	3	3	2	3	2	3	3	3	3
750	2	1	3	1	1	0	0	1	1	0	0	0	1	2	2	2	2	2	2	2	2	2	2	2	2	2	2	2	2	2	2	2	2	2	2	2	2
751	3	1	1	1	0	0	0	0	3	0	1	0	1	2	2	3	2	3	2	2	2	2	3	2	2	2	3	2	4	3	3	3	3	3	2	3	3
752	3	1	2	2	0	0	0	0	3	0	1	0	2	2	2	3	2	3	2	2	2	2	3	2	2	2	3	2	3	3	3	3	3	3	3	3	3
753	4	1	2	2	5	0	0	0	3	1	1	0	2	3	3	3	3	3	1	3	1	3	1	3	1	1	3	1	3	3	2	3	2	3	3	3	3
754	3	1	2	3	0	0	2	1	3	1	1	1	1	3	3	3	3	3	3	1	1	1	1	1	3	3	3	1	3	3	3	3	1	3	3	3	3
755	3	1	2	2	5	0	0	0	3	1	1	1	2	2	1	3	3	3	3	1	1	1	1	1	1	1	3	1	3	3	2	3	3	3	2	2	3
756	2	1	2	2	5	0	0	0	3	1	1	1	2	2	3	3	3	3	3	3	1	1	1	1	3	3	3	1	3	3	3	3	3	3	3	3	3
757	0	1	1	0	1	0	0	0	1	1	1	0	2	3	3	3	3	3	3	1	3	1	3	1	3	3	3	1	2	4	4	4	4	4	4	4	4
758	4	1	2	3	1	0	2	1	4	1	1	1	1	1	1	3	3	3	3	3	1	1	1	1	3	3	3	1	1	3	1	3	3	3	3	3	3
759	0	1	1	1	5	0	0	0	1	1	1	0	2	2	3	3	3	3	1	1	1	1	1	1	3	3	1	1	3	3	3	3	2	3	3	3	3
760	4	1	2	2	1	0	1	1	4	0	1	1	2	3	2	3	3	3	3	3	2	2	2	2	3	3	3	2	3	3	3	3	3	3	2	3	3
761	2	1	2	1	5	0	2	0	2	0	1	1	1	3	3	3	3	3	3	3	1	1	1	1	3	3	3	1	3	3	1	3	3	3	3	3	3
762	0	1	2	1	0	0	0	0	1	0	1	0	1	3	2	3	3	3	4	3	1	2	2	2	3	3	3	2	4	3	2	3	3	4	3	4	3
763	4	1	2	2	4	0	1	0	3	1	1	1	2	3	2	3	3	3	3	3	1	1	1	1	3	3	3	1	3	3	2	3	2	3	3	3	3
764	4	1	2	3	0	0	1	1	4	1	1	0	2	2	2	3	1	3	3	1	1	1	1	1	1	3	3	1	3	3	3	4	2	4	3	2	3
765	1	1	2	1	2	0	0	0	2	1	1	1	2	2	3	3	1	1	1	1	1	1	3	3	1	1	3	1	4	1	3	2	2	3	2	3	3
766	2	1	2	1	5	0	0	0	2	1	1	1	2	2	2	3	3	3	3	3	1	1	1	1	3	1	3	1	3	3	2	3	2	3	3	3	3
767	1	1	1	1	1	0	0	0	2	0	1	0	1	4	2	4	4	4	4	4	1	1	2	1	4	4	4	1	4	4	4	4	4	4	4	4	4
768	4	1	2	2	5	0	0	0	3	1	1	1	2	2	1	3	3	3	3	3	1	1	1	1	3	3	3	3	3	3	2	4	2	3	3	4	4
769	4	1	2	2	4	0	0	0	3	1	1	1	2	2	2	3	3	3	3	3	1	1	1	1	3	3	3	1	3	3	2	3	2	3	2	3	3
770	1	1	1	1	5	0	0	0	1	1	1	1	3	2	2	1	1	3	3	3	1	1	1	1	3	1	3	1	3	3	2	3	2	3	2	3	3
771	0	1	2	1	1	0	0	0	1	1	1	0	3	2	2	3	1	3	3	1	1	1	1	1	1	3	3	1	4	3	2	3	2	3	3	3	3
772	1	1	2	1	5	0	0	0	1	1	1	0	2	2	2	3	3	3	3	3	1	1	1	1	3	1	3	1	3	3	3	3	3	3	3	3	3
773	2	1	2	2	7	0	0	0	3	1	1	1	2	1	2	3	3	3	3	3	1	1	1	1	3	3	1	1	3	3	3	4	3	4	4	3	3
774	3	1	2	2	5	0	1	0	3	1	1	1	2	2	2	3	1	3	3	3	1	1	3	1	1	3	1	1	3	2	3	3	3	3	3	3	2
775	1	1	2	1	1	0	0	0	2	1	1	1	2	2	1	3	1	3	1	1	1	1	1	1	1	1	1	1	3	3	3	3	1	1	1	1	1
776	3	1	2	3	1	0	2	1	3	1	1	1	1	3	1	3	1	3	3	3	1	1	1	1	1	3	1	1	3	3	1	3	3	3	3	3	3
777	1	1	2	1	7	0	0	0	2	1	1	1	2	2	2	1	3	3	3	3	3	1	1	1	3	3	3	1	3	3	3	3	3	3	3	3	3
778	2	1	2	1	1	0	0	0	2	1	1	1	1	4	2	3	3	3	1	3	1	1	3	1	1	3	3	1	4	4	3	4	3	3	4	4	4
779	1	1	1	1	1	0	0	0	2	0	1	0	1	1	2	3	3	3	3	2	2	2	2	2	3	3	3	1	3	2	2	3	3	3	3	3	3
780	2	1	2	1	5	0	0	0	2	1	1	1	3	3	3	3	3	3	3	3	1	1	1	1	3	3	3	3	3	3	3	3	2	3	3	3	3
781	2	1	1	1	1	0	0	0	2	1	1	1	1	2	3	3	3	1	3	1	1	1	1	1	1	3	3	1	3	3	3	1	3	3	3	3	3
782	4	1	2	3	2	0	2	1	4	1	1	1	1	1	1	3	3	3	3	1	1	1	1	1	3	3	3	3	1	3	1	3	1	3	3	3	3
783	4	1	0	3	1	0	0	1	4	0	1	0	3	2	3	3	3	4	4	3	4	1	3	1	4	4	3	3	4	4	2	4	1	1	4	4	4
784	2	1	2	2	1	0	0	0	3	0	1	0	4	4	1	4	4	4	4	4	1	1	4	3	4	4	4	4	4	4	4	4	4	4	4	4	4
785	4	1	1	3	0	0	2	1	4	1	1	1	1	3	1	3	3	1	3	3	1	1	1	1	3	3	3	1	1	3	1	3	1	3	3	3	3
786	3	1	2	2	5	0	1	1	3	1	1	1	2	1	1	3	3	3	1	1	1	1	1	1	1	3	3	1	2	3	2	3	2	3	3	4	3
787	3	1	2	3	1	0	2	1	3	1	1	1	1	1	1	3	1	3	3	3	1	3	1	1	3	3	3	1	3	3	3	3	3	3	3	3	3
788	4	1	1	2	2	0	0	1	4	0	1	0	2	2	1	4	2	1	3	3	2	2	2	2	3	2	3	2	3	3	4	3	2	3	3	3	3
789	2	1	2	2	5	0	0	0	2	1	1	1	2	2	2	3	1	1	1	3	1	1	1	1	1	1	1	3	4	3	3	3	3	3	2	3	3
790	1	1	2	0	1	0	0	0	1	0	1	0	2	2	2	3	2	3	3	3	2	2	2	2	2	3	3	2	4	4	4	4	4	4	4	4	4
791	2	1	2	1	1	0	0	0	2	0	1	0	4	1	1	3	3	3	3	3	1	1	2	1	3	4	4	4	3	3	3	4	2	4	4	4	1
792	4	1	2	3	5	0	2	0	4	1	1	1	1	1	1	3	1	3	1	1	1	1	1	1	1	1	1	3	3	3	3	1	3	3	3	3	1
793	2	1	1	1	5	0	0	0	3	1	1	1	2	2	2	3	1	3	1	3	1	1	1	1	1	3	3	1	2	3	3	3	2	3	2	3	3
794	1	0	2	1	5	0	0	0	1	1	1	1	1	1	1	1	1	1	3	3	1	1	3	1	3	3	3	3	3	3	2	3	3	3	2	3	3
795	4	1	2	3	1	0	0	0	3	1	1	0	2	4	2	3	3	3	3	3	1	3	1	1	3	3	3	1	4	4	2	4	2	4	4	4	4
796	1	1	2	2	0	0	0	0	3	0	1	0	2	1	1	1	1	4	2	1	1	1	2	2	1	1	2	2	1	4	3	4	4	2	1	4	4
797	2	1	2	1	5	0	0	0	2	0	1	0	1	3	2	4	4	4	4	4	2	1	1	1	4	1	4	1	4	4	1	4	2	4	4	4	4
798	3	1	3	2	7	0	1	1	3	1	1	1	2	2	2	1	3	3	3	3	1	1	1	1	3	3	3	1	2	3	3	3	3	3	3	3	3
799	1	1	1	1	1	0	0	0	1	0	1	0	1	1	2	3	3	3	3	3	1	1	2	2	2	3	3	2	3	3	2	4	3	3	3	3	3
800	4	1	2	2	5	0	1	0	3	1	1	1	3	2	2	3	3	3	3	3	1	1	1	1	3	3	3	3	3	3	2	3	3	3	3	3	3
801	2	1	2	2	1	0	1	0	2	0	1	0	1	2	1	3	1	3	3	3	1	1	3	1	3	3	3	3	3	3	3	3	3	3	3	3	3
802	0	1	1	1	0	0	0	0	1	0	1	0	2	4	1	2	3	3	3	4	2	1	2	1	4	2	4	4	4	4	2	4	4	4	4	2	4
803	3	1	2	2	4	0	0	1	3	1	1	1	2	3	2	3	1	3	3	3	1	1	1	1	3	3	3	1	3	3	3	3	2	3	3	3	3
804	0	1	1	0	0	0	0	0	1	0	1	0	3	3	2	3	4	4	4	4	2	1	2	2	4	4	4	2	4	4	4	4	4	4	4	4	4
805	4	1	2	3	4	0	2	1	4	1	1	1	1	1	1	3	3	3	3	1	1	1	1	1	3	1	3	1	3	3	3	3	3	3	3	3	3
806	0	1	1	0	2	0	0	0	1	0	1	0	2	3	3	3	2	3	3	3	2	2	2	2	3	3	3	2	4	4	4	4	2	4	4	4	4
807	4	1	1	3	1	0	2	1	4	1	1	1	3	3	1	3	3	3	3	3	1	1	1	3	3	3	3	1	1	1	3	3	3	3	3	3	3
808	2	1	2	2	1	0	1	0	3	1	1	0	1	2	2	3	1	3	3	3	1	1	1	1	3	3	3	1	3	3	3	3	3	3	3	4	3
809	1	1	2	1	1	0	0	0	2	1	1	1	1	4	3	3	1	3	3	1	1	1	1	1	1	3	3	1	4	3	3	4	4	3	2	3	2
810	2	1	2	2	1	0	0	0	2	1	1	0	1	1	1	3	1	3	3	3	1	1	1	1	3	3	3	1	4	4	1	3	3	4	4	4	4
811	1	1	1	1	1	0	0	0	1	0	1	0	2	4	3	3	2	3	3	3	2	2	2	2	2	2	3	3	3	3	3	3	3	3	3	3	3
812	2	1	2	2	1	0	0	0	2	1	1	1	1	1	1	3	1	3	1	1	1	1	1	1	3	1	3	1	3	3	3	3	3	4	4	4	3
813	2	1	2	1	1	0	0	0	2	0	1	0	1	1	1	3	1	3	3	2	1	1	1	1	2	3	3	1	2	3	2	3	3	3	3	2	3
814	4	1	2	3	4	0	2	1	4	0	1	1	1	1	1	1	3	3	3	3	1	1	1	1	3	3	3	1	3	3	3	3	3	3	3	3	3
815	1	1	1	1	1	0	0	0	1	0	1	0	1	1	1	4	3	4	4	4	1	1	1	1	1	4	4	1	4	4	1	4	1	4	4	4	4
816	2	1	1	0	1	0	0	0	2	0	1	0	2	3	2	3	3	3	3	2	2	2	2	2	3	3	3	4	4	4	4	4	4	4	4	4	4
817	1	1	2	1	5	0	0	0	1	1	1	1	1	3	3	3	1	3	3	3	1	1	3	3	3	3	3	1	4	3	3	3	3	4	4	3	4
818	4	1	2	2	7	0	0	0	3	1	0	0	2	4	4	3	3	3	3	3	1	1	1	1	3	3	3	3	4	4	2	4	2	3	4	4	4
819	0	1	1	1	1	0	0	0	1	0	1	0	2	2	3	3	2	3	3	2	2	2	2	2	3	3	3	2	2	3	2	3	3	3	3	3	3
820	0	1	1	0	1	0	0	0	1	0	1	0	3	3	3	4	2	4	4	3	3	1	3	3	3	4	4	2	4	4	2	4	2	4	4	4	4
821	1	1	2	1	1	0	0	0	1	0	1	0	1	1	4	4	4	4	4	3	1	1	1	1	4	4	4	4	4	4	1	4	4	4	4	4	4
822	1	1	2	1	2	0	0	0	1	0	1	0	2	2	1	3	2	3	3	3	1	2	2	2	2	3	3	3	4	3	3	3	3	3	3	3	3
823	1	1	2	1	1	0	0	0	2	1	1	1	1	1	1	3	3	1	3	3	1	1	1	1	3	3	3	1	4	1	1	4	4	4	3	3	3
824	1	1	1	1	1	0	0	0	1	0	1	0	2	3	2	3	3	3	3	3	2	2	2	3	2	3	3	3	3	3	3	3	2	2	2	3	3
825	4	1	1	3	1	0	0	1	4	0	1	0	2	2	2	3	2	2	2	2	1	2	2	2	2	2	2	2	2	2	3	2	3	2	2	3	3
826	1	1	1	1	2	0	0	0	1	1	1	0	2	2	3	3	3	3	3	3	1	1	1	1	3	3	3	1	3	3	3	3	3	3	3	3	3
827	0	1	1	0	2	0	0	0	0	0	1	0	2	4	2	3	3	2	3	3	3	2	2	2	3	3	3	2	4	4	4	4	2	2	4	4	4
828	2	1	2	1	1	0	0	0	2	1	1	1	1	1	1	3	1	3	3	3	1	1	1	1	3	3	3	1	4	4	2	4	3	4	3	4	4
829	2	1	2	1	2	0	0	0	2	1	1	1	2	2	2	3	1	3	3	3	1	1	3	1	3	3	3	1	3	3	3	3	2	3	3	3	3
830	1	1	2	1	2	0	0	0	1	0	1	0	2	3	2	2	2	3	3	2	2	2	3	2	2	2	2	2	3	2	3	3	3	3	3	3	3
831	3	1	2	2	1	0	1	0	3	1	1	1	3	2	4	3	1	3	3	3	3	1	1	1	1	3	3	1	4	3	3	4	3	4	3	4	4
832	3	1	2	1	4	0	0	0	3	1	1	1	2	3	2	3	1	3	3	3	1	1	3	1	3	3	3	1	4	4	4	4	3	4	4	4	4
833	4	1	1	3	4	0	0	1	4	1	1	1	1	4	1	3	1	3	3	3	1	1	3	3	3	3	3	1	4	4	1	4	2	4	4	4	4
834	2	1	2	2	1	0	1	0	3	0	1	0	1	4	2	3	2	4	4	3	4	1	2	2	2	4	4	2	4	4	4	4	3	4	2	4	3
835	1	1	1	1	2	0	0	0	1	1	1	0	1	2	1	3	1	1	3	3	1	1	1	1	1	1	3	1	4	2	2	4	3	4	4	4	4
836	4	1	1	3	4	0	0	1	4	1	1	1	1	1	1	3	3	3	3	3	1	1	1	1	1	1	3	1	2	4	1	4	4	4	4	4	4
837	1	1	1	1	0	0	0	0	2	1	1	1	3	3	3	3	1	3	3	3	1	1	1	1	1	3	3	3	3	3	3	3	2	3	3	3	3
838	4	1	2	3	7	0	1	0	3	1	1	1	1	1	1	3	3	3	3	3	1	1	1	1	1	3	3	1	4	4	3	4	1	4	4	4	4
839	1	1	2	1	0	0	0	0	1	0	1	0	2	3	1	4	2	4	3	2	1	2	2	1	2	4	3	2	3	3	2	4	3	4	4	4	4
840	0	1	1	1	4	0	0	0	1	1	1	1	2	2	2	1	3	3	3	3	3	1	1	1	3	3	3	3	3	3	3	3	2	2	2	3	3
841	0	1	1	0	1	0	0	0	1	0	1	0	2	2	2	4	2	3	3	2	2	1	2	3	3	3	3	2	4	4	2	4	2	4	4	4	4
842	2	1	2	2	6	0	1	0	3	1	1	1	2	3	2	3	1	3	3	1	1	1	1	1	3	3	3	1	3	3	2	4	3	3	3	3	3
843	0	1	1	1	2	0	0	1	1	0	1	0	2	3	2	3	2	3	2	2	1	1	2	2	2	2	2	2	2	3	4	3	3	3	3	3	3
844	4	1	2	3	6	0	2	1	4	1	1	1	1	3	3	3	3	3	3	3	1	1	1	1	1	3	3	1	3	3	3	3	3	3	3	3	3
845	2	1	2	2	2	0	1	0	3	1	1	1	2	4	1	1	1	3	1	1	1	1	3	1	1	1	1	1	4	1	4	4	4	2	4	4	1
846	1	1	2	1	2	0	0	0	2	1	1	1	2	4	2	3	3	3	3	1	1	1	1	1	3	3	3	1	3	3	2	3	3	3	2	3	3
847	3	1	2	2	6	0	1	0	3	1	1	1	2	2	2	3	1	3	1	3	1	1	3	3	3	3	3	1	3	2	3	3	3	3	3	3	3
848	1	1	1	1	1	0	0	0	1	1	1	1	2	2	3	3	1	3	3	3	1	1	1	1	1	3	3	1	3	3	3	3	3	3	3	3	3
849	1	1	2	1	2	0	0	0	2	1	1	1	2	1	2	1	1	3	1	3	1	1	1	1	1	1	1	1	3	3	4	4	3	4	3	3	3
850	0	1	1	0	6	0	0	0	1	1	1	0	3	3	2	1	1	3	1	3	1	1	1	1	1	1	1	1	4	4	4	4	4	4	4	4	4
851	2	1	2	2	2	0	0	0	2	1	1	1	2	2	3	3	3	3	3	3	1	1	1	1	3	3	3	1	3	3	2	3	3	3	3	4	3
852	0	1	1	1	6	0	0	0	1	1	1	1	2	2	1	3	3	3	3	3	1	1	1	1	3	3	3	3	4	4	4	4	3	4	4	4	4
853	2	1	2	2	6	0	1	0	3	0	1	0	2	1	1	3	1	4	2	2	1	1	1	1	2	2	3	1	4	4	2	3	2	3	4	4	2
854	1	1	1	1	6	0	0	0	1	0	1	0	2	2	3	2	2	3	2	2	2	2	3	2	2	2	3	2	3	3	3	3	2	3	3	3	3
855	2	1	2	2	2	0	1	0	3	1	1	1	2	2	1	3	3	3	3	3	1	1	1	1	3	3	3	1	2	3	2	3	2	2	2	3	2
856	1	1	2	1	6	0	0	0	1	1	1	1	1	1	1	3	3	3	1	1	1	1	1	1	3	3	3	3	4	3	3	4	3	2	3	3	3
857	1	1	2	1	2	0	0	0	1	1	1	0	2	2	2	3	1	3	3	3	1	1	1	1	1	1	1	1	3	3	2	3	3	3	3	3	3
858	2	1	2	2	6	0	0	0	3	1	1	0	2	2	2	3	1	3	1	1	1	1	1	1	1	1	1	1	4	2	3	3	3	3	1	4	3
859	1	1	2	1	6	0	0	0	2	0	1	0	3	3	3	3	3	4	3	3	2	3	2	2	3	3	3	3	4	4	3	3	3	3	3	3	3
860	1	1	1	1	1	0	0	0	1	1	1	0	2	3	2	3	3	3	3	3	1	1	1	1	3	3	3	1	3	3	3	3	3	3	3	3	3
861	0	1	1	1	6	0	0	0	1	0	1	0	2	2	2	3	2	3	3	3	2	2	2	2	3	3	3	2	3	3	3	3	2	3	3	3	3
862	2	1	2	2	6	0	0	0	3	1	1	0	2	2	2	3	1	3	3	3	1	1	1	1	1	3	3	1	3	3	2	3	2	3	3	3	3
863	4	1	2	3	4	0	2	1	4	1	1	1	1	1	1	3	3	3	3	3	1	1	1	1	3	3	3	1	3	3	1	3	3	3	3	3	3
864	1	1	2	1	6	0	1	0	2	1	1	1	2	2	2	3	1	3	3	3	1	1	1	1	1	3	3	1	3	3	2	3	2	4	3	4	4
865	2	1	2	2	7	0	0	0	3	0	1	0	1	2	2	4	2	4	2	2	1	2	2	2	2	2	2	2	4	4	2	4	2	4	4	4	4
866	4	1	2	2	0	0	1	1	4	1	1	0	2	2	3	3	3	3	3	3	1	1	1	1	3	3	3	1	3	2	2	3	2	3	3	3	3
867	2	1	2	2	0	0	0	0	3	1	1	1	1	2	2	3	3	3	1	1	1	1	1	1	3	1	1	1	4	4	4	4	4	3	4	4	4
868	1	1	2	1	6	0	0	0	2	1	1	1	2	2	1	3	1	3	3	1	3	1	1	1	3	3	3	3	3	3	3	3	3	4	3	4	3
869	1	1	2	1	6	0	0	0	1	1	1	1	1	2	2	1	1	1	1	3	1	1	1	1	3	3	3	3	3	2	3	3	3	3	3	3	3
870	2	1	2	2	2	0	0	0	2	0	1	1	2	3	2	3	3	3	3	3	2	2	2	2	3	3	3	2	3	3	3	3	3	3	3	3	3
871	0	1	1	0	6	0	0	0	1	1	0	1	3	3	3	3	1	3	1	1	1	1	1	1	1	3	3	1	4	4	4	4	4	4	4	4	4
872	4	1	1	3	3	0	0	1	4	1	1	0	2	3	1	3	1	3	3	3	1	1	1	1	3	3	3	1	3	3	3	3	3	4	3	4	3
873	2	1	2	1	5	0	0	0	2	1	1	1	2	3	1	3	3	3	3	3	1	1	1	1	3	3	3	1	4	4	2	4	3	3	3	2	3
874	1	1	2	0	2	0	0	0	2	0	1	0	3	3	2	3	2	4	3	3	2	1	2	2	3	3	3	2	4	4	2	4	2	4	4	4	4
875	2	1	2	2	1	0	0	0	3	1	1	1	2	3	2	3	3	3	3	1	1	1	1	1	1	1	3	1	3	3	3	3	3	3	3	3	3
876	4	1	1	2	4	0	0	1	4	1	1	0	2	2	2	3	1	3	3	3	1	1	1	1	3	3	3	1	3	3	3	3	2	3	3	3	3
877	4	1	0	2	7	1	0	1	4	0	1	0	3	2	3	3	2	2	3	3	1	1	2	1	2	3	2	2	3	3	3	3	2	3	2	3	3
878	1	1	2	1	4	0	0	0	2	1	1	1	2	2	3	3	3	3	3	3	1	1	3	1	3	3	3	3	3	3	3	3	3	3	3	3	3
879	2	1	2	1	7	0	0	0	2	1	1	1	2	3	3	3	3	3	3	3	1	1	1	1	3	3	3	1	3	3	2	3	3	3	3	3	3
880	1	1	2	1	6	0	0	0	2	1	1	1	2	3	2	3	3	3	3	1	1	1	1	3	3	3	3	1	3	3	3	4	3	3	3	3	3
881	2	1	2	2	1	0	0	0	3	0	1	0	2	2	2	4	3	3	3	3	2	2	2	2	2	3	3	2	4	3	2	3	3	3	3	3	3
882	3	1	2	2	4	0	0	0	3	0	1	1	2	2	3	3	3	3	3	3	1	1	2	2	3	2	3	3	4	3	3	3	3	3	2	3	3
883	2	0	2	1	4	0	0	0	3	0	1	0	1	1	3	3	3	3	3	3	2	2	2	2	3	3	3	3	3	3	2	3	2	3	3	3	3
884	3	1	2	2	4	0	0	0	3	1	1	1	2	2	3	3	3	3	3	3	3	1	1	1	3	3	3	3	3	3	3	2	2	3	3	3	3
885	1	1	1	0	4	0	0	0	1	1	1	1	2	2	3	1	3	3	3	3	1	1	1	1	3	3	3	3	4	4	4	4	4	4	4	4	4
886	2	1	2	2	4	0	0	0	3	1	1	1	2	3	2	3	3	3	1	1	1	1	1	1	3	3	3	1	3	3	3	3	3	2	3	3	3
887	4	1	2	2	2	0	2	1	4	1	1	1	1	1	1	3	3	3	3	1	1	1	1	3	1	1	3	1	3	1	3	3	3	3	3	3	3
888	2	1	2	2	4	0	0	0	3	0	1	0	1	2	1	3	2	4	3	3	1	1	2	1	2	4	4	2	3	3	2	4	4	4	4	4	4
889	1	1	2	1	3	0	1	0	2	0	1	1	2	2	2	3	3	3	3	3	1	1	2	2	3	3	3	3	4	3	2	3	3	3	3	3	2
890	4	1	0	2	7	0	0	1	4	0	1	0	2	2	3	3	3	3	3	3	2	2	2	2	3	3	3	3	3	3	3	3	3	3	3	3	3
891	2	1	2	2	0	0	0	0	2	1	1	1	2	2	2	1	1	1	1	3	1	1	1	1	1	1	1	1	3	3	2	2	2	2	2	2	2
892	4	1	1	2	4	0	1	1	4	0	1	1	2	2	2	2	2	3	3	3	3	2	2	2	3	3	3	2	3	2	3	2	2	3	2	3	2
893	2	1	2	2	0	0	0	0	3	1	1	1	2	2	2	1	1	3	3	3	1	1	3	1	1	3	3	1	3	3	3	3	3	3	3	3	3
894	3	1	1	2	4	0	0	0	2	0	1	0	2	2	2	2	2	2	2	2	2	2	2	2	3	3	3	3	2	2	2	3	2	3	2	3	3
895	2	1	2	1	0	0	0	0	2	1	1	1	2	2	2	1	3	3	3	3	1	1	1	1	1	1	3	1	3	3	4	3	3	3	3	3	3
896	1	1	2	1	7	0	0	0	2	0	1	0	3	3	1	3	3	4	4	4	1	1	1	1	3	4	4	2	4	4	4	4	3	4	4	4	4
897	3	1	2	1	2	0	0	0	3	1	1	1	1	1	1	1	1	3	3	3	1	1	1	1	1	3	3	1	4	4	1	4	4	4	2	4	4
898	1	1	2	1	4	0	0	0	3	1	1	1	2	3	2	1	1	3	1	1	1	1	3	1	1	1	3	1	3	3	2	3	2	3	3	3	3
899	1	1	0	1	0	0	0	0	1	1	1	1	2	2	3	3	3	3	3	3	1	1	1	1	1	3	3	3	3	3	3	3	2	3	3	3	3
900	3	1	3	2	6	0	2	1	3	1	1	1	3	3	1	3	3	3	1	3	1	1	3	3	1	3	3	3	3	1	3	3	1	3	3	3	3
901	1	1	1	1	2	0	0	0	1	1	1	1	2	3	2	3	1	3	1	1	1	1	1	1	1	3	3	1	4	3	3	3	3	3	3	3	4
902	2	1	2	2	1	0	0	0	3	1	1	0	2	3	2	3	3	3	3	3	1	1	1	1	1	3	3	1	4	4	3	4	4	4	4	4	3
903	1	1	2	1	2	0	0	0	1	1	1	1	2	2	2	3	3	3	3	3	3	1	3	1	3	3	3	1	4	3	3	3	3	3	3	3	3
904	0	1	1	1	5	0	0	0	1	0	1	0	2	2	2	3	3	3	3	3	2	2	2	2	3	3	3	2	3	3	3	3	3	3	3	3	3
905	2	1	2	1	0	0	0	0	2	1	1	1	1	3	2	3	1	3	3	3	1	1	3	1	3	3	3	1	4	4	4	4	3	4	4	4	3
906	2	1	2	2	0	0	0	0	3	1	1	0	3	3	2	1	3	1	3	3	3	1	3	1	3	3	3	1	3	2	3	2	3	3	2	3	3
907	2	1	2	2	2	0	1	0	3	1	0	0	3	3	2	1	1	1	1	1	3	3	3	3	1	3	1	3	3	2	2	3	3	3	3	3	3
908	0	1	2	1	0	0	0	0	1	0	1	0	3	3	3	3	3	3	3	3	3	3	3	3	3	3	3	3	3	3	3	2	3	3	3	2	3
909	4	1	2	2	7	0	0	1	4	0	1	0	2	2	3	3	2	3	3	3	2	1	3	2	3	3	3	2	3	2	4	3	2	3	2	3	4
910	3	1	2	1	5	0	0	0	3	1	1	1	1	2	1	3	1	1	3	3	1	1	1	1	3	1	3	1	4	3	3	3	2	3	3	4	3
911	1	1	1	1	1	0	0	0	1	1	1	1	1	1	1	3	1	3	1	3	1	1	1	1	1	3	3	3	3	4	2	4	3	4	4	4	4
912	1	1	2	1	4	0	0	0	2	1	1	1	3	3	1	3	3	3	3	3	1	3	1	1	3	3	3	1	3	3	2	4	3	3	4	2	4
913	1	1	2	1	2	0	0	0	2	0	1	0	2	2	2	2	2	2	2	2	2	2	3	2	2	2	2	2	3	2	2	2	2	4	2	2	2
914	3	1	2	2	0	0	1	0	4	1	1	1	3	3	4	3	3	3	3	3	1	1	3	1	3	3	3	3	4	3	4	3	3	3	3	4	4
915	4	1	2	3	0	0	1	1	4	0	1	1	3	3	3	3	3	3	3	3	2	2	3	3	3	3	3	3	3	3	3	3	3	3	3	3	3
916	0	1	2	1	0	0	0	0	1	0	1	1	2	3	2	3	2	3	2	2	1	1	3	2	2	3	3	2	4	4	2	3	3	4	3	3	4
917	3	1	2	2	0	0	1	1	3	1	1	1	1	1	1	3	3	3	3	3	1	1	1	1	3	1	3	1	4	4	2	3	3	4	3	3	4
918	2	1	2	1	0	0	0	0	2	0	1	0	1	1	1	3	3	4	4	4	1	1	1	1	3	3	4	1	4	4	1	4	2	4	4	4	4
919	4	1	1	2	7	0	0	1	4	1	1	1	1	1	1	3	1	3	3	1	1	1	1	1	3	3	3	1	3	3	2	3	3	4	4	4	3
920	3	1	2	1	4	0	0	0	3	1	1	1	1	1	1	3	3	3	3	3	1	1	1	1	3	3	3	1	4	4	3	4	2	4	4	4	4
921	3	1	2	2	0	0	0	0	3	0	1	1	3	3	3	3	3	4	3	3	1	2	2	1	2	3	3	2	3	3	2	3	3	4	4	4	3
922	3	1	2	2	0	0	1	0	3	1	1	1	1	2	2	3	3	3	3	1	1	1	1	1	3	3	3	1	3	3	2	3	3	3	3	4	3
923	1	1	2	1	0	0	0	0	1	1	1	1	1	4	3	3	1	3	3	3	1	1	1	1	3	3	3	1	4	4	3	4	3	4	3	4	4
924	0	1	1	1	0	0	0	0	1	0	0	0	2	2	3	3	3	2	3	2	2	2	2	2	2	2	3	2	3	3	3	3	3	3	3	3	3
925	1	1	2	1	6	0	0	0	2	1	1	1	1	3	2	3	3	3	3	3	1	1	1	1	3	3	3	3	3	3	3	3	3	3	3	3	3
926	2	1	2	2	6	0	1	0	3	1	1	1	1	3	1	3	1	3	1	1	1	1	1	1	1	3	1	1	4	3	3	3	3	4	3	4	3
927	0	1	2	1	0	0	0	0	1	0	1	0	3	2	3	3	2	3	3	3	1	1	2	2	3	3	3	3	3	3	3	3	3	3	3	3	3
928	1	1	1	1	6	0	0	0	1	0	1	0	2	3	2	3	3	3	3	3	2	2	2	2	3	3	3	2	3	3	3	3	3	3	2	3	3
929	2	1	2	1	0	0	0	0	3	0	1	1	2	3	3	3	3	3	3	3	2	2	2	3	3	3	3	3	3	3	3	3	3	3	3	3	3
930	1	1	1	0	6	0	0	0	1	0	1	0	2	3	3	3	3	3	2	3	2	2	2	2	3	3	3	2	4	4	4	4	4	4	4	4	4
931	2	1	2	2	1	0	0	0	3	1	1	1	2	3	3	3	1	3	3	1	1	1	1	1	1	3	1	1	3	3	3	3	3	3	3	3	3
932	3	1	2	2	1	0	1	1	3	0	1	1	2	3	2	3	3	3	3	3	2	2	2	2	3	3	3	2	3	3	2	3	3	3	3	3	3
933	1	1	2	1	0	0	0	0	2	1	1	0	2	2	3	3	1	3	1	1	1	1	3	1	1	1	3	3	3	1	3	2	3	3	3	3	3
934	1	1	2	1	1	0	0	0	2	0	1	0	2	3	2	1	2	4	3	3	1	1	1	1	3	3	4	2	3	4	4	4	2	4	3	3	3
935	4	1	1	2	1	0	1	1	4	0	1	0	1	3	2	3	2	2	2	2	2	2	3	2	2	2	2	2	3	2	3	3	3	3	3	3	3
936	3	1	2	2	1	0	1	0	3	0	1	1	1	1	3	3	2	3	3	4	1	1	2	1	3	3	4	2	3	3	4	3	3	4	4	3	4
937	4	1	2	1	5	0	0	0	2	1	1	1	3	3	3	3	3	3	3	3	3	1	3	1	3	3	3	1	3	3	3	3	3	3	3	3	3
938	1	1	1	1	1	0	0	0	1	0	1	0	3	3	2	3	3	3	3	4	2	2	3	3	3	4	4	4	4	4	4	4	4	4	3	4	4
939	1	1	2	1	5	0	1	0	2	0	1	1	1	3	1	3	3	3	3	3	3	1	2	1	3	3	3	1	3	3	3	1	2	3	3	3	3
940	3	1	2	1	4	0	1	0	3	1	1	1	2	3	2	3	3	3	3	3	1	1	1	1	1	3	3	1	3	3	3	3	3	3	3	3	2
941	2	1	2	1	4	0	0	0	2	1	1	1	1	2	2	3	3	3	3	3	1	1	1	1	1	1	3	1	3	2	2	3	2	3	3	2	2
942	1	1	1	1	1	0	0	0	1	1	1	1	2	2	2	3	1	3	3	1	1	1	1	1	3	1	3	1	3	3	2	3	2	3	3	3	3
943	2	1	2	2	5	0	0	0	2	0	1	0	1	2	2	4	1	1	3	4	1	1	1	1	2	1	3	1	3	3	4	2	2	3	2	4	3
